# Supplementary material for: Surface triggered stabilization of metastable charge-ordered phase in SrTiO3
Source: Nat Commun. 2024 Feb 8;15:1180. doi: 10.1038/s41467-024-45342-8 (PMC10853244; doi:10.1038/s41467-024-45342-8)
Supplement: Supplementary file 3 — Source Data [file 41467_2024_45342_MOESM3_ESM.xlsx]

## Sheet: Figure 2a
Figure 2a	Name	2θ	Intensity		2θ	Intensity		2θ	Intensity		2θ	Intensity		2θ	Intensity		2θ	Intensity
	Unit	degree	a. u.		degree	a. u.		degree	a. u.		degree	a. u.		degree	a. u.		degree	a. u.
	Comments		6 u.c.			8 u.c.			10 u.c.			12 u.c.			15 u.c.			20 u.c.
		41.997	2.39871e-07		41.997	4.07668e-05		41.997	0.00044123		41.997	0.00656		41.987	0.24065		41.997	5.44539
		42.017	1.23659e-07		42.017	4.41393e-05		42.017	0.000286626		42.017	0.01047		42.007	0.28172		42.017	6.07696
		42.037	1.38163e-07		42.037	4.94885e-05		42.037	0.000441214		42.037	0.00833		42.027	0.25797		42.037	5.69577
		42.057	2.25449e-07		42.057	5.0933e-05		42.057	0.000573554		42.057	0.01084		42.047	0.33265		42.057	5.69344
		42.077	1.45403e-07		42.077	4.21925e-05		42.077	0.000374852		42.077	0.01123		42.067	0.30886		42.077	6.19302
		42.097	1.60046e-07		42.097	4.80018e-05		42.097	0.000419108		42.097	0.01123		42.087	0.24435		42.097	4.69474
		42.117	1.3096e-07		42.117	3.6853e-05		42.117	0.000485602		42.117	0.01059		42.107	0.27154		42.117	6.51723
		42.137	1.81779e-07		42.137	5.04215e-05		42.137	0.000551626		42.137	0.01073		42.127	0.27842		42.137	7.45433
		42.157	2.25442e-07		42.157	4.60975e-05		42.157	0.000816592		42.157	0.01085		42.147	0.29198		42.157	6.38858
		42.177	1.891e-07		42.177	4.6071e-05		42.177	0.000618127		42.177	0.00795		42.167	0.33272		42.177	6.19754
		42.197	1.67254e-07		42.197	4.26593e-05		42.197	0.000551986		42.197	0.00908		42.187	0.26818		42.197	7.19952
		42.217	2.69049e-07		42.217	4.6069e-05		42.217	0.000640214		42.217	0.01173		42.207	0.30194		42.217	7.56977
		42.237	2.47159e-07		42.237	4.70183e-05		42.237	0.000485677		42.237	0.0121		42.227	0.32591		42.237	7.76415
		42.257	3.27216e-07		42.257	4.85048e-05		42.257	0.000750624		42.257	0.01313		42.247	0.34286		42.257	8.6422
		42.277	2.83773e-07		42.277	6.11125e-05		42.277	0.000839272		42.277	0.01072		42.267	0.32271		42.277	7.76382
		42.297	2.25359e-07		42.297	4.99333e-05		42.297	0.000794991		42.297	0.01413		42.287	0.3771		42.297	10.647
		42.317	3.2716e-07		42.317	5.82075e-05		42.317	0.000596387		42.317	0.01173		42.307	0.4277		42.317	10.961
		42.337	3.05277e-07		42.337	5.33302e-05		42.337	0.00057417		42.337	0.01198		42.327	0.37697		42.337	10.1455
		42.357	2.91034e-07		42.357	6.15978e-05		42.357	0.000773643		42.357	0.01375		42.347	0.43791		42.357	11.3328
		42.377	3.12584e-07		42.377	5.86662e-05		42.377	0.000840024		42.377	0.01173		42.367	0.42097		42.377	9.89341
		42.397	3.12732e-07		42.397	6.2048e-05		42.397	0.00108		42.397	0.01654		42.387	0.39717		42.397	11.3385
		42.417	2.54682e-07		42.417	6.8369e-05		42.417	0.00097204		42.417	0.01489		42.407	0.45142		42.417	10.9579
		42.437	3.27515e-07		42.437	5.76773e-05		42.437	0.000972624		42.437	0.01337		42.427	0.38729		42.437	14.397
		42.457	4.65492e-07		42.457	6.3979e-05		42.457	0.00066272		42.457	0.01603		42.447	0.44829		42.457	13.8332
		42.477	2.98429e-07		42.477	5.67005e-05		42.477	0.00077265		42.477	0.01538		42.467	0.46864		42.477	14.2174
		42.497	3.05347e-07		42.497	6.83685e-05		42.497	0.000662841		42.497	0.01565		42.487	0.47204		42.497	12.78
		42.517	3.20034e-07		42.517	8.09895e-05		42.517	0.000927776		42.517	0.01767		42.507	0.36317		42.517	14.6576
		42.537	3.12737e-07		42.537	7.66085e-05		42.537	0.00119		42.537	0.01716		42.527	0.46528		42.537	15.7787
		42.557	3.19964e-07		42.557	8.04568e-05		42.557	0.000972024		42.557	0.01716		42.547	0.39405		42.557	14.716
		42.577	3.63786e-07		42.577	7.75698e-05		42.577	0.000861952		42.577	0.01815		42.567	0.44837		42.577	16.4097
		42.597	5.16254e-07		42.597	8.1907e-05		42.597	0.00106		42.597	0.01551		42.587	0.44812		42.597	16.8507
		42.617	3.85603e-07		42.617	8.62365e-05		42.617	0.000773774		42.617	0.0164		42.607	0.46504		42.617	17.0946
		42.637	3.48993e-07		42.637	8.4817e-05		42.637	0.00113		42.637	0.01401		42.627	0.48196		42.637	19.7737
		42.657	4.21883e-07		42.657	8.86885e-05		42.657	0.000972208		42.657	0.0154		42.647	0.49213		42.657	20.1217
		42.677	5.09156e-07		42.677	8.63285e-05		42.677	0.00113		42.677	0.01729		42.667	0.45532		42.677	17.6044
		42.697	4.14867e-07		42.697	9.88745e-05		42.697	0.000884464		42.697	0.01756		42.687	0.44144		42.697	19.3072
		42.717	3.78129e-07		42.717	0.000109051		42.717	0.000973136		42.717	0.0202		42.707	0.50601		42.717	16.7204
		42.737	5.45633e-07		42.737	0.000106626		42.737	0.00113		42.737	0.01666		42.727	0.47862		42.737	16.6659
		42.757	5.16133e-07		42.757	0.000103714		42.757	0.00153		42.757	0.0183		42.747	0.4006		42.757	18.1105
		42.777	5.60133e-07		42.777	0.000105665		42.777	0.00135		42.777	0.01792		42.767	0.54684		42.777	19.2377
		42.797	4.95078e-07		42.797	0.000121612		42.797	0.00128		42.797	0.01389		42.787	0.44844		42.797	19.1031
		42.817	5.81988e-07		42.817	0.000125033		42.817	0.00106		42.817	0.01667		42.807	0.59083		42.817	17.8502
		42.837	4.51145e-07		42.837	0.000129373		42.837	0.00161		42.837	0.01768		42.827	0.54644		42.837	19.3488
		42.857	4.43727e-07		42.857	0.000134223		42.857	0.00155		42.857	0.01364		42.847	0.59095		42.857	18.2872
		42.877	6.76738e-07		42.877	0.000142041		42.877	0.00177		42.877	0.0144		42.867	0.58085		42.877	18.0526
		42.897	6.47652e-07		42.897	0.000139628		42.897	0.00228		42.897	0.01591		42.887	0.67173		42.897	17.9841
		42.917	6.84172e-07		42.917	0.000139985		42.917	0.00245		42.917	0.01413		42.907	0.67235		42.917	19.8025
		42.937	5.88844e-07		42.937	0.000139111		42.937	0.00203		42.937	0.01427		42.927	0.76069		42.937	17.353
		42.957	6.91602e-07		42.957	0.000162875		42.957	0.00243		42.957	0.013		42.947	0.85564		42.957	18.3672
		42.977	7.20566e-07		42.977	0.000169139		42.977	0.00263		42.977	0.01162		42.967	0.82447		42.977	17.9861
		42.997	7.71457e-07		42.997	0.000169182		42.997	0.00232		42.997	0.01212		42.987	0.9471		42.997	18.8614
		43.017	6.76508e-07		43.017	0.000196337		43.017	0.00248		43.017	0.01452		43.007	1.05927		43.017	15.9164
		43.037	8.72668e-07		43.037	0.000193023		43.037	0.00283		43.037	0.01149		43.027	0.85143		43.037	17.7322
		43.057	6.76844e-07		43.057	0.000191445		43.057	0.00301		43.057	0.01477		43.047	1.04271		43.057	16.9178
		43.077	7.6418e-07		43.077	0.000194003		43.077	0.00347		43.077	0.01288		43.067	1.11087		43.077	16.9191
		43.097	8.80324e-07		43.097	0.000216752		43.097	0.00378		43.097	0.01301		43.087	1.07956		43.097	18.0487
		43.117	8.14957e-07		43.117	0.000205176		43.117	0.00361		43.117	0.01274		43.107	1.21537		43.117	18.9309
		43.137	9.89469e-07		43.137	0.000207039		43.137	0.00367		43.137	0.01856		43.127	1.14179		43.137	18.1577
		43.157	8.44172e-07		43.157	0.000195919		43.157	0.00389		43.157	0.01288		43.147	1.23656		43.157	18.48
		43.177	1.10566e-06		43.177	0.000217848		43.177	0.00409		43.177	0.01603		43.167	1.42284		43.177	20.1615
		43.197	1.04802e-06		43.197	0.000224554		43.197	0.00389		43.197	0.01768		43.187	1.30143		43.197	21.4903
		43.217	1.10668e-06		43.217	0.000203201		43.217	0.00393		43.217	0.01578		43.207	1.41391		43.217	22.1135
		43.237	1.09191e-06		43.237	0.000217761		43.237	0.00442		43.237	0.01741		43.227	1.29117		43.237	22.0503
		43.257	1.24507e-06		43.257	0.000202746		43.257	0.00462		43.257	0.01944		43.247	1.35265		43.257	23.0656
		43.277	1.25242e-06		43.277	0.000234333		43.277	0.00482		43.277	0.02753		43.267	1.29394		43.277	24.7591
		43.297	1.07688e-06		43.297	0.000221676		43.297	0.00563		43.297	0.02474		43.287	1.38572		43.297	28.0698
		43.317	1.17992e-06		43.317	0.000199818		43.317	0.00478		43.317	0.02488		43.307	1.27481		43.317	25.0711
		43.337	1.41172e-06		43.337	0.000219296		43.337	0.00478		43.337	0.02865		43.327	1.20849		43.337	28.1395
		43.357	1.39754e-06		43.357	0.00022121		43.357	0.00551		43.357	0.0327		43.347	1.30909		43.357	31.7051
		43.377	1.25937e-06		43.377	0.000203283		43.377	0.00495		43.377	0.03308		43.367	1.26095		43.377	31.7951
		43.397	1.6665e-06		43.397	0.000207171		43.397	0.00498		43.397	0.03169		43.387	1.15536		43.397	32.7903
		43.417	1.76953e-06		43.417	0.000203288		43.417	0.00529		43.417	0.0384		43.407	1.1391		43.417	36.4747
		43.437	1.79788e-06		43.437	0.000196471		43.437	0.00498		43.437	0.03789		43.427	1.00896		43.437	35.2865
		43.457	1.86261e-06		43.457	0.000189266		43.457	0.00489		43.457	0.03536		43.447	0.95781		43.457	37.0727
		43.477	2.15418e-06		43.477	0.000194563		43.477	0.00491		43.477	0.04041		43.467	0.96877		43.477	39.4392
		43.497	1.98712e-06		43.497	0.000171765		43.497	0.0048		43.497	0.04496		43.487	0.88321		43.497	43.8813
		43.517	2.19959e-06		43.517	0.000195063		43.517	0.00476		43.517	0.04608		43.507	0.75465		43.517	42.4169
		43.537	2.08155e-06		43.537	0.00019608		43.537	0.00542		43.537	0.0481		43.527	0.85976		43.537	46.0669
		43.557	2.40235e-06		43.557	0.000185185		43.557	0.00537		43.557	0.05086		43.547	0.67265		43.557	44.3436
		43.577	2.35695e-06		43.577	0.000191597		43.577	0.00484		43.577	0.04965		43.567	0.66569		43.577	47.3111
		43.597	2.68819e-06		43.597	0.000183377		43.597	0.00467		43.597	0.05847		43.587	0.70698		43.597	46.0436
		43.617	2.57763e-06		43.617	0.000190273		43.617	0.00415		43.617	0.05733		43.607	0.71353		43.617	51.8576
		43.637	3.07311e-06		43.637	0.000199893		43.637	0.00451		43.637	0.05834		43.627	0.72975		43.637	51.8324
		43.657	2.71418e-06		43.657	0.000183429		43.657	0.00371		43.657	0.06046		43.647	0.72049		43.657	50.2933
		43.677	3.02757e-06		43.677	0.000180574		43.677	0.00402		43.677	0.06336		43.667	0.70661		43.677	52.5985
		43.697	3.21557e-06		43.697	0.000197491		43.697	0.00413		43.697	0.05964		43.687	0.68317		43.697	52.8869
		43.717	3.41357e-06		43.717	0.000174188		43.717	0.00372		43.717	0.0682		43.707	0.70301		43.717	53.7418
		43.737	3.69145e-06		43.737	0.000187826		43.737	0.00378		43.737	0.0633		43.727	0.77479		43.737	53.9977
		43.757	3.84291e-06		43.757	0.000182429		43.757	0.00424		43.757	0.06669		43.747	1.04699		43.757	53.2464
		43.777	4.0452e-06		43.777	0.000182528		43.777	0.00358		43.777	0.06355		43.767	0.9423		43.777	54.2353
		43.797	4.25777e-06		43.797	0.000177572		43.797	0.00345		43.797	0.06759		43.787	0.97214		43.797	54.4997
		43.817	4.32184e-06		43.817	0.0001922		43.817	0.00305		43.817	0.06745		43.807	1.06072		43.817	55.3235
		43.837	5.06191e-06		43.837	0.000209748		43.837	0.0036		43.837	0.06483		43.827	1.2264		43.837	51.2849
		43.857	4.7841e-06		43.857	0.000213063		43.857	0.00354		43.857	0.06974		43.847	1.41346		43.857	55.6243
		43.877	5.23695e-06		43.877	0.000228535		43.877	0.00356		43.877	0.06621		43.867	1.60708		43.877	53.3162
		43.897	4.98187e-06		43.897	0.000217437		43.897	0.00342		43.897	0.06796		43.887	1.54381		43.897	50.6069
		43.917	5.6709e-06		43.917	0.000244107		43.917	0.00331		43.917	0.06536		43.907	1.59425		43.917	47.1066
		43.937	5.8482e-06		43.937	0.000255638		43.937	0.00319		43.937	0.06934		43.927	1.67318		43.937	51.7036
		43.957	5.99223e-06		43.957	0.000276543		43.957	0.00345		43.957	0.06127		43.947	1.85088		43.957	51.0545
		43.977	6.06367e-06		43.977	0.000312253		43.977	0.00356		43.977	0.06758		43.967	2.12754		43.977	51.3225
		43.997	7.12258e-06		43.997	0.000298153		43.997	0.00327		43.997	0.06393		43.987	2.28238		43.997	48.3502
		44.017	6.93375e-06		44.017	0.00030155		44.017	0.00374		44.017	0.06367		44.007	2.48948		44.017	47.4566
		44.037	6.6198e-06		44.037	0.00032973		44.037	0.00439		44.037	0.06516		44.027	2.65251		44.037	48.0703
		44.057	6.9493e-06		44.057	0.000349103		44.057	0.00371		44.057	0.06177		44.047	2.89507		44.057	47.0532
		44.077	7.68195e-06		44.077	0.000374777		44.077	0.00431		44.077	0.06885		44.067	2.86567		44.077	46.738
		44.097	7.11934e-06		44.097	0.000371768		44.097	0.00497		44.097	0.06694		44.087	2.98418		44.097	48.9764
		44.117	7.89652e-06		44.117	0.000394125		44.117	0.00532		44.117	0.06291		44.107	3.025		44.117	51.0286
		44.137	7.99254e-06		44.137	0.000403453		44.137	0.00534		44.137	0.0615		44.127	3.18043		44.137	47.8347
		44.157	8.9173e-06		44.157	0.000456895		44.157	0.00559		44.157	0.06279		44.147	3.43392		44.157	49.8385
		44.177	9.02902e-06		44.177	0.00049321		44.177	0.00596		44.177	0.06483		44.167	3.30569		44.177	53.3204
		44.197	9.3134e-06		44.197	0.00046759		44.197	0.00654		44.197	0.06482		44.187	3.32963		44.197	53.6963
		44.217	9.42945e-06		44.217	0.000497452		44.217	0.00668		44.217	0.0615		44.207	3.49817		44.217	60.4674
		44.237	1.02502e-05		44.237	0.000503543		44.237	0.00696		44.237	0.06629		44.227	3.32779		44.237	59.3274
		44.257	9.95645e-06		44.257	0.000535273		44.257	0.00729		44.257	0.06406		44.247	3.26961		44.257	61.3699
		44.277	1.08596e-05		44.277	0.000534277		44.277	0.00777		44.277	0.07045		44.267	3.47532		44.277	65.6805
		44.297	1.1362e-05		44.297	0.000556435		44.297	0.00873		44.297	0.06745		44.287	3.25805		44.297	72.1037
		44.317	1.18214e-05		44.317	0.00055906		44.317	0.00811		44.317	0.07764		44.307	3.2993		44.317	78.2942
		44.337	1.22907e-05		44.337	0.00058722		44.337	0.00919		44.337	0.0764		44.327	3.32983		44.337	78.8523
		44.357	1.30977e-05		44.357	0.000615173		44.357	0.01003		44.357	0.0844		44.347	3.36049		44.357	79.9205
		44.377	1.35419e-05		44.377	0.0006478		44.377	0.00921		44.377	0.08527		44.367	3.06665		44.377	87.6508
		44.397	1.37203e-05		44.397	0.00064732		44.397	0.01027		44.397	0.08982		44.387	3.29905		44.397	93.3357
		44.417	1.60343e-05		44.417	0.000659745		44.417	0.01078		44.417	0.09712		44.407	3.39513		44.417	100.559
		44.437	1.51884e-05		44.437	0.00071104		44.437	0.01036		44.437	0.09814		44.427	3.22186		44.437	107.381
		44.457	1.61574e-05		44.457	0.000694158		44.457	0.01173		44.457	0.0906		44.447	3.18765		44.457	115.756
		44.477	1.64688e-05		44.477	0.000701273		44.477	0.01189		44.477	0.09942		44.467	3.04087		44.477	121.547
		44.497	1.77811e-05		44.497	0.000722108		44.497	0.01109		44.497	0.10851		44.487	3.23074		44.497	126.545
		44.517	1.79726e-05		44.517	0.000792338		44.517	0.01231		44.517	0.10998		44.507	3.14671		44.517	137.408
		44.537	1.83255e-05		44.537	0.00078373		44.537	0.01133		44.537	0.1114		44.527	3.18904		44.537	137.239
		44.557	1.9337e-05		44.557	0.000825917		44.557	0.01223		44.557	0.10933		44.547	3.6511		44.557	147.055
		44.577	1.99752e-05		44.577	0.0008275		44.577	0.0125		44.577	0.11243		44.567	3.60066		44.577	155.575
		44.597	2.05078e-05		44.597	0.000884238		44.597	0.01295		44.597	0.11554		44.587	3.56368		44.597	148.933
		44.617	2.13152e-05		44.617	0.000894483		44.617	0.0127		44.617	0.11985		44.607	3.56807		44.617	162.132
		44.637	2.10807e-05		44.637	0.000948465		44.637	0.01271		44.637	0.10967		44.627	3.58784		44.637	161.456
		44.657	2.1632e-05		44.657	0.00101		44.657	0.01443		44.657	0.11951		44.647	3.73162		44.657	166.748
		44.677	2.23501e-05		44.677	0.000971405		44.677	0.01431		44.677	0.11706		44.667	3.63747		44.677	168.968
		44.697	2.41398e-05		44.697	0.00101		44.697	0.01292		44.697	0.11808		44.687	3.82996		44.697	172.396
		44.717	2.37699e-05		44.717	0.00103		44.717	0.01268		44.717	0.10912		44.707	3.85141		44.717	176.066
		44.737	2.51343e-05		44.737	0.00103		44.737	0.01284		44.737	0.11825		44.727	3.75035		44.737	175.908
		44.757	2.55969e-05		44.757	0.00097745		44.757	0.01341		44.757	0.11292		44.747	3.78334		44.757	173.436
		44.777	2.59156e-05		44.777	0.00106		44.777	0.01499		44.777	0.11204		44.767	3.85244		44.777	177.039
		44.797	2.71278e-05		44.797	0.00108		44.797	0.01349		44.797	0.11442		44.787	3.66359		44.797	173.559
		44.817	2.66746e-05		44.817	0.0011		44.817	0.01528		44.817	0.11787		44.807	3.80256		44.817	173.58
		44.837	2.89005e-05		44.837	0.00114		44.837	0.01607		44.837	0.11937		44.827	3.63847		44.837	172.004
		44.857	2.92858e-05		44.857	0.00122		44.857	0.01695		44.857	0.12063		44.847	3.68549		44.857	172.591
		44.877	2.88546e-05		44.877	0.00124		44.877	0.01836		44.877	0.1153		44.867	3.36313		44.877	159.835
		44.897	2.98409e-05		44.897	0.00138		44.897	0.02027		44.897	0.11786		44.887	3.36285		44.897	156.279
		44.917	3.16309e-05		44.917	0.00148		44.917	0.02127		44.917	0.12364		44.907	3.33778		44.917	155.975
		44.937	3.09838e-05		44.937	0.00152		44.937	0.02222		44.937	0.11935		44.927	3.19998		44.937	155.899
		44.957	3.27829e-05		44.957	0.00166		44.957	0.02363		44.957	0.12246		44.947	3.12771		44.957	152.018
		44.977	3.35376e-05		44.977	0.00175		44.977	0.02772		44.977	0.13489		44.967	3.07695		44.977	141.208
		44.997	3.40195e-05		44.997	0.00189		44.997	0.02878		44.997	0.13911		44.987	2.76427		44.997	143.23
		45.017	3.54367e-05		45.017	0.00202		45.017	0.03314		45.017	0.14921		45.007	2.90061		45.017	140.302
		45.037	3.48656e-05		45.037	0.0022		45.037	0.03426		45.037	0.16781		45.027	2.78888		45.037	137.129
		45.057	3.6437e-05		45.057	0.00242		45.057	0.03985		45.057	0.174		45.047	2.60089		45.057	135.656
		45.077	3.75122e-05		45.077	0.00254		45.077	0.04505		45.077	0.18273		45.067	2.6511		45.077	130.879
		45.097	3.66004e-05		45.097	0.00274		45.097	0.04841		45.097	0.213		45.087	2.51167		45.097	135.986
		45.117	3.86244e-05		45.117	0.00293		45.117	0.05295		45.117	0.22445		45.107	2.61177		45.117	136.79
		45.137	3.81238e-05		45.137	0.00316		45.137	0.06035		45.137	0.25641		45.127	2.71559		45.137	143.318
		45.157	4.05422e-05		45.157	0.00339		45.157	0.06498		45.157	0.29311		45.147	2.82784		45.157	150.1
		45.177	4.12082e-05		45.177	0.00368		45.177	0.06952		45.177	0.33697		45.167	2.91309		45.177	159.83
		45.197	4.29672e-05		45.197	0.00415		45.197	0.07799		45.197	0.36544		45.187	3.40174		45.197	176.783
		45.217	4.28223e-05		45.217	0.00427		45.217	0.08815		45.217	0.40621		45.207	3.79539		45.217	191.089
		45.237	4.32156e-05		45.237	0.00469		45.237	0.09518		45.237	0.45896		45.227	4.47964		45.237	220.2
		45.257	4.46469e-05		45.257	0.00502		45.257	0.10516		45.257	0.5012		45.247	5.02716		45.257	243.273
		45.277	4.61344e-05		45.277	0.00539		45.277	0.11303		45.277	0.57665		45.267	6.00179		45.277	277.643
		45.297	4.61578e-05		45.297	0.00582		45.297	0.12274		45.297	0.63084		45.287	7.23965		45.297	302.264
		45.317	4.73543e-05		45.317	0.00615		45.317	0.13436		45.317	0.71779		45.307	8.55545		45.317	355.339
		45.337	4.90129e-05		45.337	0.0067		45.337	0.14233		45.337	0.79023		45.327	9.57696		45.337	400.972
		45.357	5.11699e-05		45.357	0.00711		45.357	0.15439		45.357	0.89778		45.347	11.1648		45.357	447.814
		45.377	5.2557e-05		45.377	0.00763		45.377	0.16552		45.377	0.98225		45.367	12.8183		45.377	507.629
		45.397	5.38527e-05		45.397	0.00812		45.397	0.18042		45.397	1.07839		45.387	15.2817		45.397	582.281
		45.417	5.6582e-05		45.417	0.00865		45.417	0.18882		45.417	1.1823		45.407	17.1138		45.417	645.251
		45.437	5.74687e-05		45.437	0.00934		45.437	0.20295		45.437	1.30975		45.427	19.3366		45.437	725.402
		45.457	5.93016e-05		45.457	0.00985		45.457	0.21919		45.457	1.4078		45.447	22.0962		45.457	811.654
		45.477	6.04148e-05		45.477	0.0105		45.477	0.22833		45.477	1.60035		45.467	25.1108		45.477	920.247
		45.497	6.41254e-05		45.497	0.01126		45.497	0.24596		45.497	1.7321		45.487	28.5238		45.497	1003.45
		45.517	6.49926e-05		45.517	0.01197		45.517	0.26188		45.517	1.87423		45.507	31.5705		45.517	1115.92
		45.537	6.74004e-05		45.537	0.01258		45.537	0.27371		45.537	2.04941		45.527	35.6441		45.537	1235.78
		45.557	7.04172e-05		45.557	0.01343		45.557	0.28928		45.557	2.24777		45.547	40.0642		45.557	1349.77
		45.577	7.31684e-05		45.577	0.01399		45.577	0.30499		45.577	2.39744		45.567	45.2386		45.577	1505.07
		45.597	7.48344e-05		45.597	0.0148		45.597	0.32458		45.597	2.60521		45.587	49.2328		45.597	1641.46
		45.617	7.72312e-05		45.617	0.01566		45.617	0.34311		45.617	2.80824		45.607	53.668		45.617	1785.38
		45.637	8.14465e-05		45.637	0.01636		45.637	0.35322		45.637	3.01142		45.627	57.8135		45.637	1955.84
		45.657	8.47078e-05		45.657	0.01748		45.657	0.36507		45.657	3.22726		45.647	63.7145		45.657	2097.06
		45.677	8.80313e-05		45.677	0.01825		45.677	0.38207		45.677	3.48454		45.667	67.9918		45.677	2276
		45.697	9.07707e-05		45.697	0.01924		45.697	0.40673		45.697	3.7376		45.687	73.2975		45.697	2476.31
		45.717	9.72738e-05		45.717	0.02014		45.717	0.41999		45.717	3.98027		45.707	77.6482		45.717	2655.51
		45.737	9.88449e-05		45.737	0.02114		45.737	0.43657		45.737	4.21186		45.727	83.3884		45.737	2846.05
		45.757	0.00010467		45.757	0.02231		45.757	0.45023		45.757	4.54114		45.747	88.5508		45.757	3064.67
		45.777	0.000111626		45.777	0.02325		45.777	0.46543		45.777	4.77185		45.767	94.5854		45.777	3273
		45.797	0.000115143		45.797	0.02427		45.797	0.48276		45.797	5.14084		45.787	99.1669		45.797	3461.84
		45.817	0.000119916		45.817	0.0254		45.817	0.50071		45.817	5.43909		45.807	104.037		45.817	3723.46
		45.837	0.000128086		45.837	0.0265		45.837	0.51614		45.837	5.74945		45.827	111.377		45.837	3969.06
		45.857	0.000133585		45.857	0.02782		45.857	0.53665		45.857	6.08689		45.847	115.84		45.857	4203.84
		45.877	0.00013958		45.877	0.02902		45.877	0.56122		45.877	6.4041		45.867	124.306		45.877	4472.64
		45.897	0.000146962		45.897	0.03049		45.897	0.57864		45.897	6.75206		45.887	131.785		45.897	4735.83
		45.917	0.00015625		45.917	0.03154		45.917	0.6077		45.917	7.05747		45.907	140.315		45.917	4991.09
		45.937	0.000164925		45.937	0.03322		45.937	0.62379		45.937	7.4375		45.927	147.586		45.937	5255.89
		45.957	0.000172297		45.957	0.03426		45.957	0.64538		45.957	7.74522		45.947	156.704		45.957	5540.71
		45.977	0.00018543		45.977	0.03593		45.977	0.67068		45.977	8.08544		45.967	167.828		45.977	5850.53
		45.997	0.000196266		45.997	0.03791		45.997	0.70291		45.997	8.54054		45.987	176.952		45.997	6191.19
		46.017	0.000208282		46.017	0.03981		46.017	0.73304		46.017	8.86253		46.007	187.61		46.017	6542.56
		46.037	0.00022389		46.037	0.04125		46.037	0.77918		46.037	9.21594		46.027	198.707		46.037	6891.7
		46.057	0.000241364		46.057	0.04363		46.057	0.82082		46.057	9.6343		46.047	210.289		46.057	7221.67
		46.077	0.000257875		46.077	0.04589		46.077	0.86452		46.077	10.0445		46.067	230.181		46.077	7628.59
		46.097	0.000280934		46.097	0.04827		46.097	0.9272		46.097	10.6059		46.087	242.736		46.097	8074.3
		46.117	0.000308779		46.117	0.05126		46.117	0.97834		46.117	11.0687		46.107	253.109		46.117	8506.08
		46.137	0.000337613		46.137	0.05472		46.137	1.0338		46.137	11.7197		46.127	265.332		46.137	9040.04
		46.157	0.000376232		46.157	0.05805		46.157	1.10813		46.157	12.3912		46.147	279.904		46.157	9625.08
		46.177	0.000420859		46.177	0.06213		46.177	1.18621		46.177	13.1192		46.167	294.699		46.177	10231.2
		46.197	0.000474242		46.197	0.06726		46.197	1.28979		46.197	14.0288		46.187	313.501		46.197	10993.9
		46.217	0.000542578		46.217	0.0729		46.217	1.4235		46.217	15.0849		46.207	333.349		46.217	11864.1
		46.237	0.000628602		46.237	0.08062		46.237	1.57588		46.237	16.4891		46.227	354.93		46.237	12819.2
		46.257	0.00074559		46.257	0.08947		46.257	1.75029		46.257	18.0841		46.247	380.384		46.257	14103.8
		46.277	0.000898242		46.277	0.1014		46.277	1.99218		46.277	20.4041		46.267	411.779		46.277	15751.6
		46.297	0.00112		46.297	0.11734		46.297	2.29422		46.297	23.4036		46.287	449.85		46.297	17780.9
		46.317	0.00144		46.317	0.13898		46.317	2.7549		46.317	27.7347		46.307	506.732		46.307	17860.9
		46.337	0.00194		46.337	0.17015		46.337	3.42631		46.337	34.322		46.327	585.149		46.317	18261.2
		46.357	0.00279		46.357	0.21881		46.357	4.87525		46.357	45.1308		46.347	710.569		46.327	21344.2
		46.377	0.00453		46.377	0.36036		46.377	8.67456		46.377	64.5005		46.367	1066.03		46.337	23016.9
		46.397	0.01338		46.397	0.98752		46.397	29.046		46.397	91.0643		46.377	1504.22		46.347	27852.1
		46.417	0.28379		46.407	5.95022		46.417	117.287		46.407	163.172		46.387	2302.08		46.357	32110.9
		46.437	1.63787		46.417	28.6167		46.427	360.715		46.417	315.135		46.397	4469.85		46.367	33956.6
		46.457	0.76204		46.427	91.427		46.437	972.887		46.427	1246.73		46.407	11760.9		46.377	41801.8
		46.477	0.60232		46.437	151.697		46.447	1533.52		46.437	10950.4		46.417	23682.5		46.387	54806.2
		46.497	0.09868		46.447	149.168		46.457	1383.98		46.447	17767.9		46.427	72255.1		46.397	83230.6
		46.517	0.00344		46.457	102.023		46.467	847.982		46.457	9850.24		46.437	182241		46.407	145298
		46.537	0.00157		46.467	43.6752		46.477	267.242		46.467	2139.59		46.447	295831		46.417	306207
		46.557	0.000950895		46.477	17.9309		46.487	39.7363		46.477	564.992		46.457	232343		46.427	918409
		46.577	0.000635484		46.487	5.4316		46.497	11.376		46.487	204.535		46.467	152212		46.437	4069750
		46.597	0.000452258		46.497	1.6475		46.517	2.56268		46.497	95.3114		46.477	39657.3		46.447	11884100
		46.617	0.000330652		46.507	0.65252		46.537	1.1377		46.507	47.8219		46.487	4278.03		46.457	11627800
		46.637	0.000247904		46.517	0.16928		46.557	0.61957		46.517	19.5332		46.507	459.666		46.467	6690150
		46.657	0.000192284		46.537	0.07695		46.577	0.37375		46.537	9.98182		46.527	200.307		46.477	1969800
		46.677	0.000147956		46.557	0.04018		46.597	0.2495		46.557	5.9013		46.547	112.302		46.487	402406
		46.697	0.000118315		46.577	0.02425		46.617	0.17054		46.577	3.85048		46.567	72.3095		46.497	105812
		46.717	9.44102e-05		46.597	0.01547		46.637	0.12302		46.597	2.68418		46.587	50.8321		46.507	45114.9
		46.737	7.58449e-05		46.617	0.01048		46.657	0.09637		46.617	2.015		46.607	38.6111		46.517	27220.7
		46.757	6.13406e-05		46.637	0.00743		46.677	0.08104		46.637	1.60643		46.627	30.1713		46.537	12663.8
		46.777	4.98621e-05		46.657	0.00548		46.697	0.06878		46.657	1.37187		46.647	24.3814		46.557	6793.43
		46.797	4.04566e-05		46.677	0.00432		46.717	0.06092		46.677	1.16588		46.667	20.6535		46.577	4017.13
		46.817	3.34036e-05		46.697	0.00356		46.737	0.05372		46.697	1.06655		46.687	17.4978		46.597	2574.49
		46.837	2.67944e-05		46.717	0.00305		46.757	0.04868		46.717	0.97152		46.707	14.9623		46.617	1762.98
		46.857	2.29632e-05		46.737	0.00277		46.777	0.04685		46.737	0.88777		46.727	13.1447		46.637	1301.44
		46.877	1.77759e-05		46.757	0.00253		46.797	0.04466		46.757	0.84492		46.747	11.0064		46.657	1034.3
		46.897	1.46387e-05		46.777	0.00243		46.817	0.04144		46.777	0.78019		46.767	9.67082		46.677	862.591
		46.917	1.2775e-05		46.797	0.00234		46.837	0.03858		46.797	0.73341		46.787	8.35571		46.697	777.916
		46.937	9.92492e-06		46.817	0.00228		46.857	0.03835		46.817	0.68474		46.807	7.30644		46.717	711.056
		46.957	7.96789e-06		46.837	0.00221		46.877	0.03644		46.837	0.64596		46.827	6.19905		46.737	672.373
		46.977	6.5277e-06		46.857	0.00219		46.897	0.0345		46.857	0.59594		46.847	5.21343		46.757	638.514
		46.997	5.76484e-06		46.877	0.0022		46.917	0.0346		46.877	0.57204		46.867	4.22702		46.777	612.463
		47.017	4.02629e-06		46.897	0.00213		46.937	0.03235		46.897	0.50414		46.887	3.80322		46.797	591.069
		47.037	3.15156e-06		46.917	0.00215		46.957	0.0298		46.917	0.4668		46.907	3.15512		46.817	577.559
		47.057	2.66285e-06		46.937	0.00203		46.977	0.02865		46.937	0.43709		46.927	2.58924		46.837	542.124
		47.077	1.98895e-06		46.957	0.00194		46.997	0.0288		46.957	0.38233		46.947	2.23678		46.857	527.25
		47.097	1.65963e-06		46.977	0.00192		47.017	0.02754		46.977	0.3529		46.967	1.95266		46.877	501.868
		47.117	1.33179e-06		46.997	0.00177		47.037	0.02393		46.997	0.31077		46.987	1.48795		46.897	493.096
		47.137	8.84781e-07		47.017	0.00177		47.057	0.02303		47.017	0.27322		47.007	1.10317		46.917	464.67
		47.157	7.38902e-07		47.037	0.00162		47.077	0.02062		47.037	0.24119		47.027	0.97277		46.937	438.783
		47.177	6.94648e-07		47.057	0.00157		47.097	0.02		47.057	0.2104		47.047	0.73392		46.957	417.615
		47.197	4.89891e-07		47.077	0.0015		47.117	0.01877		47.077	0.19717		47.067	0.54966		46.977	378.388
		47.217	3.29125e-07		47.097	0.00139		47.137	0.01783		47.097	0.16778		47.087	0.4405		46.997	353.242
		47.237	3.87637e-07		47.117	0.00131		47.157	0.01524		47.117	0.14042		47.107	0.38235		47.017	328.135
		47.257	3.43728e-07		47.137	0.00121		47.177	0.01356		47.137	0.11419		47.127	0.29021		47.037	292.569
		47.277	3.2918e-07		47.157	0.00113		47.197	0.01256		47.157	0.09453		47.147	0.20826		47.057	270.3
		47.297	3.14593e-07		47.177	0.0011		47.217	0.01118		47.177	0.08199		47.167	0.17083		47.077	242.638
		47.317	4.09605e-07		47.197	0.00096571		47.237	0.01069		47.197	0.07162		47.187	0.18429		47.097	217.735
		47.337	4.6784e-07		47.217	0.000886118		47.257	0.00967		47.217	0.05811		47.207	0.17071		47.117	187.257
		47.357	4.60809e-07		47.237	0.000811393		47.277	0.00828		47.237	0.0451		47.227	0.17428		47.137	173.062
		47.377	4.82387e-07		47.257	0.000716353		47.297	0.00674		47.257	0.03529		47.247	0.1571		47.157	146.32
		47.397	5.40992e-07		47.277	0.000708575		47.317	0.00533		47.277	0.02969		47.267	0.22179		47.177	131.821
		47.417	5.99492e-07		47.297	0.000603485		47.337	0.00495		47.297	0.02387		47.287	0.22532		47.197	112.163
		47.437	7.30691e-07		47.317	0.000561972		47.357	0.00422		47.317	0.0179		47.307	0.19453		47.217	95.0334
		47.457	9.06328e-07		47.337	0.00048051		47.377	0.00326		47.337	0.01193		47.327	0.20128		47.237	82.827
		47.477	8.26516e-07		47.357	0.000417443		47.397	0.00302		47.357	0.01091		47.347	0.22882		47.257	65.7644
		47.497	1.06761e-06		47.377	0.000389533		47.417	0.00255		47.377	0.00876		47.367	0.26995		47.277	56.4409
		47.517	1.12562e-06		47.397	0.000330868		47.437	0.00166		47.397	0.00774		47.387	0.26305		47.297	41.3945
		47.537	1.28726e-06		47.417	0.000303135		47.457	0.00173		47.417	0.00571		47.407	0.27671		47.317	35.6932
		47.557	1.25112e-06		47.437	0.000275165		47.477	0.00147		47.437	0.00546		47.427	0.26649		47.337	30.7097
		47.577	1.38189e-06		47.457	0.00021379		47.497	0.00118		47.457	0.00711		47.447	0.34161		47.357	20.339
		47.597	1.59403e-06		47.477	0.000203493		47.517	0.000932216		47.477	0.00609		47.467	0.28344		47.377	16.0401
		47.617	1.44803e-06		47.497	0.000163429		47.537	0.000754334		47.497	0.00774		47.487	0.27999		47.397	10.6749
		47.637	1.60197e-06		47.517	0.000152256		47.557	0.000687766		47.517	0.00597		47.507	0.29028		47.417	7.58147
		47.657	1.76124e-06		47.537	0.000128808		47.577	0.00084312		47.537	0.00851		47.527	0.31422		47.437	4.86644
		47.677	1.448e-06		47.557	0.000113628		47.597	0.000688208		47.557	0.01016		47.547	0.26286		47.457	3.66481
		47.697	1.79917e-06		47.577	9.80857e-05		47.617	0.000976512		47.577	0.01093		47.567	0.23916		47.477	1.8327
		47.717	2.09145e-06		47.597	8.10017e-05		47.637	0.000732531		47.597	0.01206		47.587	0.19473		47.497	1.83237
		47.737	2.03989e-06		47.617	7.75863e-05		47.657	0.000710515		47.617	0.01321		47.607	0.28008		47.517	1.32687
		47.757	2.1416e-06		47.637	6.29533e-05		47.677	0.0007764		47.637	0.01435		47.627	0.19467		47.537	2.46408
		47.777	2.11846e-06		47.657	4.9719e-05		47.697	0.00095484		47.657	0.01727		47.647	0.222		47.557	3.22243
		47.797	2.30293e-06		47.677	4.78055e-05		47.717	0.000865768		47.677	0.01816		47.667	0.18792		47.577	5.3714
		47.817	2.50807e-06		47.697	5.02833e-05		47.737	0.00102		47.697	0.01829		47.687	0.13321		47.597	7.96141
		47.837	2.60896e-06		47.717	5.41858e-05		47.757	0.00133		47.717	0.01829		47.707	0.16403		47.617	8.53046
		47.857	2.63951e-06		47.737	4.4875e-05		47.777	0.00131		47.737	0.01702		47.727	0.15029		47.637	10.5473
		47.877	2.58146e-06		47.757	5.8585e-05		47.797	0.00113		47.757	0.01905		47.747	0.11274		47.657	11.9341
		47.897	2.66158e-06		47.777	5.8595e-05		47.817	0.00129		47.777	0.01841		47.767	0.09225		47.677	14.5256
		47.917	2.61762e-06		47.797	5.56135e-05		47.837	0.00109		47.797	0.01917		47.787	0.09914		47.697	13.8261
		47.937	2.64733e-06		47.817	6.7843e-05		47.857	0.00129		47.817	0.01879		47.807	0.0718		47.717	15.6632
		47.957	2.41222e-06		47.837	6.9773e-05		47.877	0.00153		47.837	0.01842		47.827	0.06495		47.737	15.2931
		47.977	2.58096e-06		47.857	5.3203e-05		47.897	0.00104		47.857	0.02033		47.847	0.06492		47.757	15.1573
		47.997	2.67707e-06		47.877	9.07975e-05		47.917	0.0014		47.877	0.01727		47.867	0.06156		47.777	18.8947
		48.017	2.53679e-06		47.897	9.0749e-05		47.937	0.00113		47.897	0.0132		47.887	0.04101		47.797	20.154
		48.037	2.80811e-06		47.917	8.73565e-05		47.957	0.00131		47.917	0.01461		47.907	0.06834		47.817	19.7763
		48.057	2.88319e-06		47.937	9.22188e-05		47.977	0.00131		47.937	0.01257		47.927	0.08885		47.837	21.4151
		48.077	2.81539e-06		47.957	8.83597e-05		47.997	0.00153		47.957	0.01067		47.947	0.04445		47.857	20.2157
		48.097	2.99137e-06		47.977	9.66167e-05		48.017	0.00138		47.977	0.01321		47.967	0.07174		47.877	19.4547
		48.117	2.79484e-06		47.997	0.000102977		48.037	0.00109		47.997	0.01054		47.987	0.05126		47.897	18.5134
		48.137	2.53774e-06		48.017	0.000101044		48.057	0.00138		48.017	0.00787		48.007	0.08885		47.917	18.388
		48.157	2.85308e-06		48.037	9.57632e-05		48.077	0.00115		48.037	0.00762		48.027	0.07516		47.937	16.5528
		48.177	2.64027e-06		48.057	9.37503e-05		48.097	0.00135		48.057	0.00635		48.047	0.0581		47.957	15.1537
		48.197	2.79351e-06		48.077	0.000104529		48.117	0.000710109		48.077	0.00534		48.067	0.11617		47.977	16.6733
		48.217	2.66217e-06		48.097	9.71775e-05		48.137	0.000799216		48.097	0.00457		48.087	0.09564		47.997	15.4716
		48.237	2.58198e-06		48.117	0.000108973		48.157	0.000821784		48.117	0.00356		48.107	0.09908		48.017	14.6523
		48.257	2.93269e-06		48.137	0.000105493		48.177	0.00082132		48.137	0.00419		48.127	0.10595		48.037	10.9924
		48.277	2.59595e-06		48.157	0.000100115		48.197	0.00091064		48.157	0.00305		48.147	0.10596		48.057	10.1107
		48.297	2.70479e-06		48.177	8.69613e-05		48.217	0.000777625		48.177	0.0033		48.167	0.11617		48.077	9.34989
		48.317	2.7396e-06		48.197	0.000102626		48.237	0.000732912		48.197	0.00102		48.187	0.07177		48.097	9.98546
		48.337	2.69124e-06		48.217	7.86367e-05		48.257	0.000444352		48.217	0.00228		48.207	0.15031		48.117	7.26699
		48.357	2.4654e-06		48.237	8.69405e-05		48.277	0.00053315		48.237	0.00152		48.227	0.09563		48.137	7.45426
		48.377	2.4062e-06		48.257	8.73932e-05		48.297	0.000510994		48.257	0.00203		48.247	0.10587		48.157	7.01389
		48.397	2.56704e-06		48.277	7.32673e-05		48.317	0.000333462		48.277	0.00191		48.267	0.09564		48.177	5.49729
		48.417	2.69296e-06		48.297	7.71552e-05		48.337	0.000244433		48.297	0.00267		48.287	0.11627		48.197	4.23117
		48.437	2.40813e-06		48.317	7.66685e-05		48.357	0.000377779		48.317	0.00267		48.307	0.08199		48.217	3.221
		48.457	2.40721e-06		48.337	6.25113e-05		48.377	0.000155427		48.337	0.00343		48.327	0.08885		48.237	3.28348
		48.477	2.47998e-06		48.357	6.29983e-05		48.397	0.000155472		48.357	0.00343		48.347	0.10255		48.257	2.0837
		48.497	2.3257e-06		48.377	6.20615e-05		48.417	0.000221984		48.377	0.00546		48.367	0.10932		48.277	1.76783
		48.517	2.2902e-06		48.397	5.52263e-05		48.437	0.000222146		48.397	0.00508		48.387	0.09918		48.297	1.32678
		48.537	2.50212e-06		48.417	4.9845e-05		48.457	0.000177672		48.417	0.00521		48.407	0.06493		48.317	0.9477
		48.557	2.37173e-06		48.437	4.59213e-05		48.477	8.8804e-05		48.437	0.00546		48.427	0.05809		48.337	0.94816
		48.577	2.41499e-06		48.457	4.10485e-05		48.497	8.87656e-05		48.457	0.00661		48.447	0.05811		48.357	0.316
		48.597	2.49649e-06		48.477	3.86095e-05		48.517	8.88248e-05		48.477	0.00648		48.467	0.03417		48.377	1.07469
		48.617	2.23975e-06		48.497	3.3248e-05		48.537	4.43882e-05		48.497	0.00622		48.487	0.04443		48.397	0.63203
		48.637	2.09352e-06		48.517	3.51775e-05		48.557	8.87504e-05		48.517	0.00736		48.507	0.04098		48.417	0.3792
		48.657	2.26229e-06		48.537	2.73775e-05		48.577	0.00019968		48.537	0.00902		48.527	0.02392		48.437	0.69518
		48.677	2.1297e-06		48.557	1.41722e-05		48.597	0.000110918		48.557	0.01016		48.547	0.05463		48.457	1.32716
		48.697	2.0352e-06		48.577	1.956e-05		48.617	0.000355202		48.577	0.01004		48.567	0.01708		48.477	1.07463
		48.717	2.10821e-06		48.597	1.61302e-05		48.637	0.00028857		48.597	0.00926		48.587	0.03418		48.497	2.33773
		48.737	1.9329e-06		48.617	1.22229e-05		48.657	0.000466006		48.617	0.00991		48.607	0.0205		48.517	1.70708
		48.757	1.95439e-06		48.637	1.17335e-05		48.677	0.000155457		48.637	0.0094		48.627	0.01367		48.537	2.40038
		48.777	2.01413e-06		48.657	7.82565e-06		48.697	0.000310795		48.657	0.00914		48.647	0.02051		48.557	2.59124
		48.797	1.82332e-06		48.677	6.35608e-06		48.717	0.000355261		48.677	0.00813		48.667	0.02735		48.577	2.84309
		48.817	1.88873e-06		48.697	5.37972e-06		48.737	0.000355555		48.697	0.00978		48.687	0.01367		48.597	3.15948
		48.837	1.82999e-06		48.717	5.8689e-06		48.757	0.000399434		48.717	0.0094		48.707	0.02392		48.617	2.40059
		48.857	1.47128e-06		48.737	5.86838e-06		48.777	0.000288478		48.737	0.00889		48.727	0.02392		48.637	2.90744
		48.877	1.82279e-06		48.757	7.33583e-06		48.797	0.000399463		48.757	0.00927		48.747	0.04102		48.657	3.22318
		48.897	1.91156e-06		48.777	7.33605e-06		48.817	0.00031065		48.777	0.01079		48.767	0.02389		48.677	4.99243
		48.917	1.73548e-06		48.797	2.93413e-06		48.837	0.000621222		48.797	0.00825		48.787	0.02052		48.697	4.42535
		48.937	1.64652e-06		48.817	7.82602e-06		48.857	0.000510471		48.817	0.00978		48.807	0.05124		48.717	4.67825
		48.957	1.65535e-06		48.837	7.3365e-06		48.877	0.000732237		48.837	0.00902		48.827	0.03079		48.737	4.04698
		48.977	1.36215e-06		48.857	7.82585e-06		48.897	0.000598824		48.857	0.00762		48.847	0.04783		48.757	3.79339
		48.997	1.34772e-06		48.877	7.82775e-06		48.917	0.000776557		48.877	0.00559		48.867	0.041		48.777	4.29801
		49.017	1.35475e-06		48.897	8.31785e-06		48.937	0.000510196		48.897	0.00762		48.887	0.05129		48.797	4.044
		49.037	1.44266e-06		48.917	1.1254e-05		48.957	0.000843352		48.917	0.00724		48.907	0.05812		48.817	5.56214
		49.057	1.32513e-06		48.937	1.41951e-05		48.977	0.000864928		48.937	0.00521		48.927	0.05128		48.837	5.30897
		49.077	1.29574e-06		48.957	1.22239e-05		48.997	0.000465841		48.957	0.00686		48.947	0.041		48.857	4.42532
		49.097	1.17892e-06		48.977	1.22378e-05		49.017	0.00066555		48.977	0.00394		48.967	0.04785		48.877	3.35079
		49.117	1.16416e-06		48.997	1.22279e-05		49.037	0.000554782		48.997	0.00343		48.987	0.03076		48.897	3.6673
		49.137	1.20882e-06		49.017	1.80953e-05		49.057	0.000532353		49.017	0.00368		49.007	0.03756		48.917	4.30024
		49.157	1.06864e-06		49.037	1.80881e-05		49.077	0.000554683		49.037	0.00343		49.027	0.0376		48.937	2.90959
		49.177	1.05382e-06		49.057	2.10236e-05		49.097	0.000776553		49.057	0.00216		49.047	0.0376		48.957	2.78054
		49.197	1.0616e-06		49.077	2.24894e-05		49.117	0.000887568		49.077	0.00203		49.067	0.04442		48.977	2.2763
		49.217	1.03255e-06		49.097	2.15294e-05		49.137	0.000665391		49.097	0.00216		49.087	0.04446		48.997	2.46573
		49.237	1.10564e-06		49.117	2.544e-05		49.157	0.000842896		49.117	0.00127		49.107	0.04101		49.017	1.83347
		49.257	9.08254e-07		49.137	2.00589e-05		49.177	0.000687651		49.137	0.00127		49.127	0.04786		49.037	1.77039
		49.277	8.64297e-07		49.157	2.39673e-05		49.197	0.000532464		49.157	0.00114		49.147	0.05469		49.057	1.26509
		49.297	9.22891e-07		49.177	2.29908e-05		49.217	0.000754727		49.177	0.000635038		49.167	0.03077		49.077	1.26466
		49.317	7.61945e-07		49.197	2.69033e-05		49.237	0.000510265		49.197	0.00152		49.187	0.03078		49.097	1.20071
		49.337	9.29805e-07		49.217	2.10373e-05		49.257	0.000532492		49.217	0.000508002		49.207	0.02736		49.117	0.69518
		49.357	9.15586e-07		49.237	2.3005e-05		49.277	0.000555102		49.237	0.000889184		49.227	0.03763		49.137	0.50573
		49.377	9.07879e-07		49.257	2.15333e-05		49.297	0.000576929		49.257	0.000762221		49.247	0.07184		49.157	0.6958
		49.397	7.69008e-07		49.277	2.7891e-05		49.317	0.000266258		49.277	0.00102		49.267	0.05128		49.177	0.56885
		49.417	8.3482e-07		49.297	3.03482e-05		49.337	0.000288434		49.297	0.000761901		49.287	0.01368		49.197	0.44272
		49.437	7.03387e-07		49.317	2.49657e-05		49.357	0.000332735		49.317	0.00127		49.307	0.0171		49.217	0.88496
		49.457	6.22313e-07		49.337	2.83953e-05		49.377	0.000332672		49.337	0.000888858		49.327	0.01368		49.237	0.44251
		49.477	6.95801e-07		49.357	2.05494e-05		49.397	0.000244055		49.357	0.00102		49.347	0.0171		49.257	0.31599
		49.497	6.59137e-07		49.377	2.98438e-05		49.417	0.000421533		49.377	0.00127		49.367	0.01026		49.277	0.69538
		49.517	6.37082e-07		49.397	2.30102e-05		49.437	0.000310682		49.397	0.00088905		49.387	0.01367		49.297	0.31602
		49.537	5.34719e-07		49.417	2.78833e-05		49.457	0.000155334		49.417	0.00152		49.407	0.00684		49.317	0.50577
		49.557	5.8625e-07		49.437	1.9102e-05		49.477	0.00026623		49.437	0.00127		49.427	0.0171		49.337	0.5056
		49.577	6.73734e-07		49.457	2.54503e-05		49.497	0.000310649		49.457	0.00216		49.447	0.01368		49.357	0.56903
		49.597	5.93543e-07		49.477	3.03365e-05		49.517	0.000133046		49.477	0.00114		49.467	0.01026		49.377	0.94838
		49.617	4.83578e-07		49.497	2.1037e-05		49.537	0.00019972		49.497	0.00102		49.487	0.01711		49.397	1.07485
		49.637	5.56867e-07		49.517	2.5931e-05		49.557	0.000133098		49.517	0.00203		49.507	0.00342		49.417	0.88506
		49.657	3.66423e-07		49.537	2.2514e-05		49.577	0.000199678		49.537	0.0014		49.527	0.02052		49.437	1.39131
		49.677	4.8334e-07		49.557	2.05496e-05		49.597	0.000110892		49.557	0.00292		49.547	0.02054		49.457	1.45465
		49.697	4.32375e-07		49.577	2.15283e-05		49.617	0.00019974		49.577	0.00241		49.567	0.01711		49.477	1.83408
		49.717	3.66182e-07		49.597	1.85963e-05		49.637	0.000177422		49.597	0.00292		49.587	0.01369		49.497	1.58101
		49.737	3.4433e-07		49.617	1.61484e-05		49.657	8.88424e-05		49.617	0.00229		49.607	0.02738		49.517	1.39083
		49.757	5.20145e-07		49.637	1.61351e-05		49.677	6.6589e-05		49.637	0.00305		49.627	0.02054		49.537	2.08678
		49.777	3.44552e-07		49.657	1.51772e-05		49.697	8.8728e-05		49.657	0.0019		49.647	0.02396		49.557	2.0862
		49.797	3.29732e-07		49.677	1.85952e-05		49.717	0.000110987		49.677	0.00368		49.667	0.01368		49.577	1.77149
		49.817	3.66368e-07		49.697	1.51634e-05		49.737	0.000155428		49.697	0.00317		49.687	0.02395		49.597	2.78286
		49.837	3.37075e-07		49.717	1.32123e-05		49.757	2.21786e-05		49.717	0.00317		49.707	0.0171		49.617	2.52986
		49.857	3.29752e-07		49.737	1.12582e-05		49.777	0.000111001		49.737	0.00241		49.727	0.03421		49.637	2.59275
		49.877	3.58948e-07		49.757	1.02757e-05		49.797	0.000155375		49.757	0.00216		49.747	0.02053		49.657	2.21299
		49.897	2.56407e-07		49.777	1.07642e-05		49.817	6.6653e-05		49.777	0.00279		49.767	0.03079		49.677	2.21337
		49.917	3.07827e-07		49.797	8.8056e-06		49.837	0.000221986		49.797	0.00279		49.787	0.01027		49.697	2.21159
		49.937	2.63927e-07		49.817	8.31685e-06		49.857	6.65936e-05		49.817	0.00178		49.807	0.02738		49.717	2.27554
		49.957	2.4189e-07		49.837	9.29988e-06		49.877	0.000244164		49.837	0.00406		49.827	0.01369		49.737	2.27647
		49.977	1.83245e-07		49.857	1.07693e-05		49.897	6.66039e-05		49.857	0.0033		49.847	0.02053		49.757	2.97264
		49.997	2.56452e-07		49.877	7.341e-06		49.917	0.000155324		49.877	0.0019		49.867	0.02055		49.777	2.46567
		50.017	1.83214e-07		49.897	7.3389e-06		49.937	0.000221932		49.897	0.00203		49.887	0.02396		49.797	1.89708
					49.917	1.2722e-05		49.957	0.00024423		49.917	0.00394		49.907	0.02054		49.817	1.26456
					49.937	6.3629e-06		49.977	0.0001997		49.937	0.00165		49.927	0.01711		49.837	2.40302
					49.957	6.84815e-06		49.997	2.21987e-05		49.957	0.00216		49.947	0.02053		49.857	1.51752
					49.977	9.29818e-06		50.017	4.43953e-05		49.977	0.00203		49.967	0.01711		49.877	2.14888
					49.997	9.30457e-06		49.997	9.30457e-06		49.997	0.00127		49.987	0.01369		49.897	1.58131
					50.017	5.38525e-06		50.017	5.38525e-06		50.017	0.00114		50.007	0.02396		49.917	1.83457
																	49.937	1.13866
																	49.957	1.51755
																	49.977	1.45492
																	49.997	1.32788
																	50.017	1.26564

## Sheet: Figure 2b
Figure 2b	Name	(0 0 L)	(H 0 0)	Intensity
	Unit	(r. l. u.)	(r. l. u.)	a. u.
		2.8994	-1.0304	6
		2.8994	-1.03	6.8333
		2.8994	-1.0296	5.6667
		2.8994	-1.0293	4.5
		2.8994	-1.0289	4.5
		2.8994	-1.0285	5
		2.8994	-1.0281	6.1667
		2.8994	-1.0277	5.5
		2.8994	-1.0274	4.8333
		2.8994	-1.027	5
		2.8994	-1.0266	6
		2.8994	-1.0262	6.1667
		2.8994	-1.0258	4.8333
		2.8994	-1.0255	7
		2.8994	-1.0251	6.5
		2.8994	-1.0247	4
		2.8994	-1.0243	3.8333
		2.8994	-1.0239	5
		2.8994	-1.0236	5
		2.8994	-1.0232	5.1667
		2.8994	-1.0228	4.1667
		2.8994	-1.0224	6.1667
		2.8994	-1.022	5.8333
		2.8994	-1.0217	4.8333
		2.8994	-1.0213	6
		2.8994	-1.0209	7
		2.8994	-1.0205	6.5
		2.8994	-1.0201	4.3333
		2.8994	-1.0198	4.6667
		2.8994	-1.0194	7.1667
		2.8994	-1.019	7.3333
		2.8994	-1.0186	7.3333
		2.8994	-1.0182	6.3333
		2.8994	-1.0179	7.6667
		2.8994	-1.0175	7.3333
		2.8994	-1.0171	7.3333
		2.8994	-1.0167	7
		2.8994	-1.0163	3.5
		2.8994	-1.016	5.5
		2.8994	-1.0156	5.8333
		2.8994	-1.0152	4.6667
		2.8994	-1.0148	4
		2.8994	-1.0144	5.1667
		2.8994	-1.0141	5.6667
		2.8994	-1.0137	5.3333
		2.8994	-1.0133	5.3333
		2.8994	-1.0129	6.5
		2.8994	-1.0125	6.6667
		2.8994	-1.0122	7
		2.8994	-1.0118	6.3333
		2.8994	-1.0114	5.8333
		2.8994	-1.011	6.3333
		2.8994	-1.0106	7.3333
		2.8994	-1.0103	6
		2.8994	-1.0099	4.5
		2.8994	-1.0095	4.3333
		2.8994	-1.0091	3.1667
		2.8994	-1.0087	4.8333
		2.8994	-1.0084	7.1667
		2.8994	-1.008	7.1667
		2.8994	-1.0076	7.1667
		2.8994	-1.0072	7
		2.8994	-1.0068	6.5
		2.8994	-1.0065	6.1667
		2.8994	-1.0061	6.1667
		2.8994	-1.0057	7.1667
		2.8994	-1.0053	6.5
		2.8994	-1.0049	6.6667
		2.8994	-1.0046	6.6667
		2.8994	-1.0042	6.6667
		2.8994	-1.0038	6.8333
		2.8994	-1.0034	6.6667
		2.8994	-1.003	7.8333
		2.8994	-1.0027	7.8333
		2.8994	-1.0023	8.1667
		2.8994	-1.0019	8.1667
		2.8994	-1.0015	8.1667
		2.8994	-1.0011	8.6667
		2.8994	-1.0008	8.5
		2.8994	-1.0004	7
		2.8994	-0.99999	5.1667
		2.8994	-0.99961	5.8333
		2.8994	-0.99923	7.3333
		2.8994	-0.99885	7.6667
		2.8994	-0.99847	6.5
		2.8994	-0.99809	6.5
		2.8994	-0.99771	7.3333
		2.8994	-0.99733	7.3333
		2.8994	-0.99695	5.1667
		2.8994	-0.99657	4.1667
		2.8994	-0.99619	5
		2.8994	-0.99581	5.8333
		2.8994	-0.99543	6.5
		2.8994	-0.99505	5.6667
		2.8994	-0.99467	6.1667
		2.8994	-0.99429	6.5
		2.8994	-0.99391	6.1667
		2.8994	-0.99353	8.3333
		2.8994	-0.99315	7.8333
		2.8994	-0.99277	8.1667
		2.8994	-0.99239	8.3333
		2.8994	-0.99201	6.3333
		2.8994	-0.99163	6.3333
		2.8994	-0.99125	6.6667
		2.8994	-0.99087	6.3333
		2.8994	-0.99049	6.1667
		2.8994	-0.99011	7.1667
		2.8994	-0.98973	6.5
		2.8994	-0.98935	5.3333
		2.8994	-0.98897	7.1667
		2.8994	-0.98859	5.8333
		2.8994	-0.98821	4.3333
		2.8994	-0.98783	4.5
		2.8994	-0.98745	5.5
		2.8994	-0.98707	5.3333
		2.8994	-0.98669	4.1667
		2.8994	-0.98631	4.3333
		2.8994	-0.98593	4.3333
		2.8994	-0.98555	6.1667
		2.8994	-0.98517	5.8333
		2.8994	-0.98479	6.5
		2.8994	-0.98441	5.1667
		2.8994	-0.98403	4.8333
		2.8994	-0.98365	6.5
		2.8994	-0.98327	5.3333
		2.8994	-0.98289	5.5
		2.8994	-0.98251	4.5
		2.8994	-0.98213	6
		2.8994	-0.98175	7.5
		2.8994	-0.98137	6.8333
		2.8994	-0.98099	5.1667
		2.8994	-0.98061	5.6667
		2.8994	-0.98023	5.3333
		2.8994	-0.97985	6.8333
		2.8994	-0.97947	7.8333
		2.8994	-0.97909	6.3333
		2.8994	-0.97871	6
		2.8994	-0.97833	5.8333
		2.8994	-0.97795	5.3333
		2.8994	-0.97757	5.8333
		2.8994	-0.97719	5.3333
		2.8994	-0.97681	4.5
		2.8994	-0.97643	5.8333
		2.8994	-0.97605	5.8333
		2.8994	-0.97567	6.1667
		2.8994	-0.97529	6.3333
		2.8994	-0.97491	6
		2.8994	-0.97453	6
		2.8994	-0.97415	5.6667
		2.8994	-0.97377	6
		2.8994	-0.97339	4.8333
		2.8994	-0.97301	6
		2.8994	-0.97263	6
		2.8994	-0.97225	6.1667
		2.8994	-0.97187	7.3333
		2.8994	-0.97149	7.1667
		2.8994	-0.97111	8.1667
		2.8994	-0.97073	7.5
		2.8994	-0.97035	7.6667
		2.8994	-0.96997	7
		2.9005	-1.0304	6.5
		2.9005	-1.03	5.8333
		2.9005	-1.0296	5.6667
		2.9005	-1.0293	6
		2.9005	-1.0289	5.3333
		2.9005	-1.0285	5.3333
		2.9005	-1.0281	5.5
		2.9005	-1.0277	5.3333
		2.9005	-1.0274	5
		2.9005	-1.027	4
		2.9005	-1.0266	5.1667
		2.9005	-1.0262	5
		2.9005	-1.0258	4.8333
		2.9005	-1.0255	6.3333
		2.9005	-1.0251	5.5
		2.9005	-1.0247	4.5
		2.9005	-1.0243	6.1667
		2.9005	-1.0239	6
		2.9005	-1.0236	6
		2.9005	-1.0232	4.6667
		2.9005	-1.0228	4.5
		2.9005	-1.0224	5.6667
		2.9005	-1.022	5.1667
		2.9005	-1.0217	5
		2.9005	-1.0213	5.8333
		2.9005	-1.0209	6.5
		2.9005	-1.0205	6.6667
		2.9005	-1.0201	4.6667
		2.9005	-1.0198	5.3333
		2.9005	-1.0194	6.8333
		2.9005	-1.019	6.6667
		2.9005	-1.0186	6.6667
		2.9005	-1.0182	5
		2.9005	-1.0179	6.1667
		2.9005	-1.0175	6.8333
		2.9005	-1.0171	6.3333
		2.9005	-1.0167	5.6667
		2.9005	-1.0163	3.8333
		2.9005	-1.016	6.1667
		2.9005	-1.0156	6
		2.9005	-1.0152	4.5
		2.9005	-1.0148	4.1667
		2.9005	-1.0144	5.1667
		2.9005	-1.0141	4.6667
		2.9005	-1.0137	4.5
		2.9005	-1.0133	4.5
		2.9005	-1.0129	7
		2.9005	-1.0125	8
		2.9005	-1.0122	7.8333
		2.9005	-1.0118	6.8333
		2.9005	-1.0114	6.5
		2.9005	-1.011	6.3333
		2.9005	-1.0106	7
		2.9005	-1.0103	6.8333
		2.9005	-1.0099	6.3333
		2.9005	-1.0095	5.8333
		2.9005	-1.0091	4
		2.9005	-1.0087	4.8333
		2.9005	-1.0084	7.5
		2.9005	-1.008	7.5
		2.9005	-1.0076	7.6667
		2.9005	-1.0072	6.3333
		2.9005	-1.0068	5.5
		2.9005	-1.0065	6.5
		2.9005	-1.0061	6.6667
		2.9005	-1.0057	6
		2.9005	-1.0053	5.1667
		2.9005	-1.0049	6.1667
		2.9005	-1.0046	6.3333
		2.9005	-1.0042	7.5
		2.9005	-1.0038	7.1667
		2.9005	-1.0034	6
		2.9005	-1.003	8.3333
		2.9005	-1.0027	8.3333
		2.9005	-1.0023	8.8333
		2.9005	-1.0019	8.6667
		2.9005	-1.0015	8.6667
		2.9005	-1.0011	8.8333
		2.9005	-1.0008	10
		2.9005	-1.0004	7.1667
		2.9005	-0.99999	5.5
		2.9005	-0.99961	5.6667
		2.9005	-0.99923	6.1667
		2.9005	-0.99885	7
		2.9005	-0.99847	6
		2.9005	-0.99809	5.3333
		2.9005	-0.99771	6.1667
		2.9005	-0.99733	6.1667
		2.9005	-0.99695	5.5
		2.9005	-0.99657	4.3333
		2.9005	-0.99619	4.5
		2.9005	-0.99581	6
		2.9005	-0.99543	7
		2.9005	-0.99505	6.8333
		2.9005	-0.99467	5.6667
		2.9005	-0.99429	5.8333
		2.9005	-0.99391	6.5
		2.9005	-0.99353	8
		2.9005	-0.99315	7.1667
		2.9005	-0.99277	8.1667
		2.9005	-0.99239	9.3333
		2.9005	-0.99201	7.3333
		2.9005	-0.99163	7.3333
		2.9005	-0.99125	6.5
		2.9005	-0.99087	6.3333
		2.9005	-0.99049	7.1667
		2.9005	-0.99011	7
		2.9005	-0.98973	4.6667
		2.9005	-0.98935	5.1667
		2.9005	-0.98897	6
		2.9005	-0.98859	4
		2.9005	-0.98821	4.3333
		2.9005	-0.98783	5.1667
		2.9005	-0.98745	4.8333
		2.9005	-0.98707	5
		2.9005	-0.98669	5.3333
		2.9005	-0.98631	5.5
		2.9005	-0.98593	5.5
		2.9005	-0.98555	6.8333
		2.9005	-0.98517	6
		2.9005	-0.98479	6.5
		2.9005	-0.98441	5.6667
		2.9005	-0.98403	5.6667
		2.9005	-0.98365	6
		2.9005	-0.98327	5.8333
		2.9005	-0.98289	5.5
		2.9005	-0.98251	3.8333
		2.9005	-0.98213	5.3333
		2.9005	-0.98175	6.8333
		2.9005	-0.98137	7.1667
		2.9005	-0.98099	5.5
		2.9005	-0.98061	5.5
		2.9005	-0.98023	4.1667
		2.9005	-0.97985	6
		2.9005	-0.97947	7.6667
		2.9005	-0.97909	7
		2.9005	-0.97871	5.3333
		2.9005	-0.97833	5.6667
		2.9005	-0.97795	5.1667
		2.9005	-0.97757	5.1667
		2.9005	-0.97719	5
		2.9005	-0.97681	4.5
		2.9005	-0.97643	7
		2.9005	-0.97605	7
		2.9005	-0.97567	6.3333
		2.9005	-0.97529	7.5
		2.9005	-0.97491	7.5
		2.9005	-0.97453	7.5
		2.9005	-0.97415	5.6667
		2.9005	-0.97377	5.3333
		2.9005	-0.97339	4.6667
		2.9005	-0.97301	6
		2.9005	-0.97263	5.6667
		2.9005	-0.97225	6
		2.9005	-0.97187	6.6667
		2.9005	-0.97149	6.3333
		2.9005	-0.97111	7.1667
		2.9005	-0.97073	7.1667
		2.9005	-0.97035	9.3333
		2.9005	-0.96997	7.5
		2.9016	-1.0304	7.3333
		2.9016	-1.03	5.5
		2.9016	-1.0296	6.3333
		2.9016	-1.0293	8
		2.9016	-1.0289	6.5
		2.9016	-1.0285	6.5
		2.9016	-1.0281	5.8333
		2.9016	-1.0277	7
		2.9016	-1.0274	6.1667
		2.9016	-1.027	3.6667
		2.9016	-1.0266	4
		2.9016	-1.0262	4.5
		2.9016	-1.0258	4.5
		2.9016	-1.0255	5.6667
		2.9016	-1.0251	5.5
		2.9016	-1.0247	4.3333
		2.9016	-1.0243	6.3333
		2.9016	-1.0239	6.5
		2.9016	-1.0236	6.5
		2.9016	-1.0232	4.8333
		2.9016	-1.0228	4.3333
		2.9016	-1.0224	5
		2.9016	-1.022	5.6667
		2.9016	-1.0217	4.6667
		2.9016	-1.0213	4.8333
		2.9016	-1.0209	6
		2.9016	-1.0205	6.8333
		2.9016	-1.0201	4.3333
		2.9016	-1.0198	4.5
		2.9016	-1.0194	7.3333
		2.9016	-1.019	7
		2.9016	-1.0186	6
		2.9016	-1.0182	4.8333
		2.9016	-1.0179	6.8333
		2.9016	-1.0175	7
		2.9016	-1.0171	6.3333
		2.9016	-1.0167	4.6667
		2.9016	-1.0163	4.5
		2.9016	-1.016	6.5
		2.9016	-1.0156	6.8333
		2.9016	-1.0152	6.5
		2.9016	-1.0148	5.3333
		2.9016	-1.0144	5.3333
		2.9016	-1.0141	4.6667
		2.9016	-1.0137	4.6667
		2.9016	-1.0133	4.6667
		2.9016	-1.0129	6.8333
		2.9016	-1.0125	6.5
		2.9016	-1.0122	6
		2.9016	-1.0118	6.1667
		2.9016	-1.0114	6.1667
		2.9016	-1.011	6.1667
		2.9016	-1.0106	7.6667
		2.9016	-1.0103	7.5
		2.9016	-1.0099	5.5
		2.9016	-1.0095	5.3333
		2.9016	-1.0091	4.8333
		2.9016	-1.0087	5.6667
		2.9016	-1.0084	6
		2.9016	-1.008	6
		2.9016	-1.0076	7.8333
		2.9016	-1.0072	6.5
		2.9016	-1.0068	6.5
		2.9016	-1.0065	6.8333
		2.9016	-1.0061	5.5
		2.9016	-1.0057	5
		2.9016	-1.0053	4.3333
		2.9016	-1.0049	6.1667
		2.9016	-1.0046	6.1667
		2.9016	-1.0042	6.5
		2.9016	-1.0038	6.1667
		2.9016	-1.0034	6.8333
		2.9016	-1.003	9.3333
		2.9016	-1.0027	9.3333
		2.9016	-1.0023	9.1667
		2.9016	-1.0019	9.1667
		2.9016	-1.0015	9
		2.9016	-1.0011	8.5
		2.9016	-1.0008	10
		2.9016	-1.0004	8
		2.9016	-0.99999	6.5
		2.9016	-0.99961	5.5
		2.9016	-0.99923	5.6667
		2.9016	-0.99885	6.6667
		2.9016	-0.99847	6.1667
		2.9016	-0.99809	5.6667
		2.9016	-0.99771	6.5
		2.9016	-0.99733	6.5
		2.9016	-0.99695	6
		2.9016	-0.99657	5.8333
		2.9016	-0.99619	4.6667
		2.9016	-0.99581	5.8333
		2.9016	-0.99543	7.3333
		2.9016	-0.99505	7
		2.9016	-0.99467	6
		2.9016	-0.99429	6.1667
		2.9016	-0.99391	7.6667
		2.9016	-0.99353	8
		2.9016	-0.99315	6.3333
		2.9016	-0.99277	7.8333
		2.9016	-0.99239	8.5
		2.9016	-0.99201	7
		2.9016	-0.99163	7
		2.9016	-0.99125	7.1667
		2.9016	-0.99087	8
		2.9016	-0.99049	8.3333
		2.9016	-0.99011	7.1667
		2.9016	-0.98973	5.3333
		2.9016	-0.98935	6.3333
		2.9016	-0.98897	6.5
		2.9016	-0.98859	3.3333
		2.9016	-0.98821	4.3333
		2.9016	-0.98783	5
		2.9016	-0.98745	5
		2.9016	-0.98707	6.3333
		2.9016	-0.98669	6.6667
		2.9016	-0.98631	6.3333
		2.9016	-0.98593	5.5
		2.9016	-0.98555	5.1667
		2.9016	-0.98517	6.1667
		2.9016	-0.98479	7
		2.9016	-0.98441	5.6667
		2.9016	-0.98403	6.5
		2.9016	-0.98365	6.6667
		2.9016	-0.98327	7.5
		2.9016	-0.98289	7.5
		2.9016	-0.98251	3.8333
		2.9016	-0.98213	4.3333
		2.9016	-0.98175	4.3333
		2.9016	-0.98137	6.8333
		2.9016	-0.98099	6.1667
		2.9016	-0.98061	6.1667
		2.9016	-0.98023	5.1667
		2.9016	-0.97985	5.6667
		2.9016	-0.97947	6.3333
		2.9016	-0.97909	6
		2.9016	-0.97871	4.8333
		2.9016	-0.97833	5.1667
		2.9016	-0.97795	4.6667
		2.9016	-0.97757	5
		2.9016	-0.97719	5
		2.9016	-0.97681	5
		2.9016	-0.97643	7.1667
		2.9016	-0.97605	7.1667
		2.9016	-0.97567	6.1667
		2.9016	-0.97529	7.1667
		2.9016	-0.97491	7.8333
		2.9016	-0.97453	7.8333
		2.9016	-0.97415	6.1667
		2.9016	-0.97377	6
		2.9016	-0.97339	5
		2.9016	-0.97301	5.1667
		2.9016	-0.97263	5.6667
		2.9016	-0.97225	6.8333
		2.9016	-0.97187	6.8333
		2.9016	-0.97149	5.1667
		2.9016	-0.97111	6.1667
		2.9016	-0.97073	6.8333
		2.9016	-0.97035	8
		2.9016	-0.96997	6.5
		2.9027	-1.0304	6.6667
		2.9027	-1.03	5.5
		2.9027	-1.0296	6.8333
		2.9027	-1.0293	7.5
		2.9027	-1.0289	6.3333
		2.9027	-1.0285	6.3333
		2.9027	-1.0281	5.1667
		2.9027	-1.0277	6
		2.9027	-1.0274	7
		2.9027	-1.027	5.3333
		2.9027	-1.0266	3.8333
		2.9027	-1.0262	4.3333
		2.9027	-1.0258	4.6667
		2.9027	-1.0255	5.5
		2.9027	-1.0251	5.6667
		2.9027	-1.0247	6.3333
		2.9027	-1.0243	7.6667
		2.9027	-1.0239	6.1667
		2.9027	-1.0236	6.1667
		2.9027	-1.0232	5
		2.9027	-1.0228	5.5
		2.9027	-1.0224	4.5
		2.9027	-1.022	6.1667
		2.9027	-1.0217	6.3333
		2.9027	-1.0213	6
		2.9027	-1.0209	5
		2.9027	-1.0205	5.3333
		2.9027	-1.0201	5.3333
		2.9027	-1.0198	5.1667
		2.9027	-1.0194	7
		2.9027	-1.019	5.5
		2.9027	-1.0186	5.5
		2.9027	-1.0182	5.5
		2.9027	-1.0179	6.5
		2.9027	-1.0175	6.8333
		2.9027	-1.0171	5.6667
		2.9027	-1.0167	4.1667
		2.9027	-1.0163	5.1667
		2.9027	-1.016	7
		2.9027	-1.0156	6.1667
		2.9027	-1.0152	5.6667
		2.9027	-1.0148	5.6667
		2.9027	-1.0144	6.3333
		2.9027	-1.0141	4.3333
		2.9027	-1.0137	5
		2.9027	-1.0133	5
		2.9027	-1.0129	7.1667
		2.9027	-1.0125	7.5
		2.9027	-1.0122	7.1667
		2.9027	-1.0118	6.5
		2.9027	-1.0114	6.1667
		2.9027	-1.011	5.1667
		2.9027	-1.0106	6.5
		2.9027	-1.0103	7.6667
		2.9027	-1.0099	5.8333
		2.9027	-1.0095	5.8333
		2.9027	-1.0091	6.8333
		2.9027	-1.0087	8.3333
		2.9027	-1.0084	6.8333
		2.9027	-1.008	6.8333
		2.9027	-1.0076	7.1667
		2.9027	-1.0072	5.8333
		2.9027	-1.0068	6.1667
		2.9027	-1.0065	6.5
		2.9027	-1.0061	4.5
		2.9027	-1.0057	4.5
		2.9027	-1.0053	4.6667
		2.9027	-1.0049	4.8333
		2.9027	-1.0046	5.1667
		2.9027	-1.0042	5
		2.9027	-1.0038	6.8333
		2.9027	-1.0034	7.3333
		2.9027	-1.003	8.3333
		2.9027	-1.0027	8.3333
		2.9027	-1.0023	7.6667
		2.9027	-1.0019	8
		2.9027	-1.0015	8
		2.9027	-1.0011	7
		2.9027	-1.0008	8.1667
		2.9027	-1.0004	9.1667
		2.9027	-0.99999	8.5
		2.9027	-0.99961	5.8333
		2.9027	-0.99923	4.1667
		2.9027	-0.99885	6.1667
		2.9027	-0.99847	6.5
		2.9027	-0.99809	5.1667
		2.9027	-0.99771	7.1667
		2.9027	-0.99733	7.1667
		2.9027	-0.99695	8.3333
		2.9027	-0.99657	7.3333
		2.9027	-0.99619	5
		2.9027	-0.99581	5.6667
		2.9027	-0.99543	6.6667
		2.9027	-0.99505	6.8333
		2.9027	-0.99467	5.6667
		2.9027	-0.99429	5.6667
		2.9027	-0.99391	6.6667
		2.9027	-0.99353	7.3333
		2.9027	-0.99315	6.1667
		2.9027	-0.99277	5.8333
		2.9027	-0.99239	7.3333
		2.9027	-0.99201	7.8333
		2.9027	-0.99163	7.8333
		2.9027	-0.99125	6.6667
		2.9027	-0.99087	7.3333
		2.9027	-0.99049	7
		2.9027	-0.99011	5.8333
		2.9027	-0.98973	6.3333
		2.9027	-0.98935	7.1667
		2.9027	-0.98897	6.8333
		2.9027	-0.98859	5
		2.9027	-0.98821	6.3333
		2.9027	-0.98783	6.5
		2.9027	-0.98745	5
		2.9027	-0.98707	5.6667
		2.9027	-0.98669	7.3333
		2.9027	-0.98631	7.1667
		2.9027	-0.98593	6.5
		2.9027	-0.98555	3.1667
		2.9027	-0.98517	4.1667
		2.9027	-0.98479	6.8333
		2.9027	-0.98441	6.5
		2.9027	-0.98403	6.1667
		2.9027	-0.98365	5.5
		2.9027	-0.98327	7.6667
		2.9027	-0.98289	7.5
		2.9027	-0.98251	4.3333
		2.9027	-0.98213	4.5
		2.9027	-0.98175	4
		2.9027	-0.98137	6.8333
		2.9027	-0.98099	7.3333
		2.9027	-0.98061	7.3333
		2.9027	-0.98023	6.3333
		2.9027	-0.97985	6.6667
		2.9027	-0.97947	6.8333
		2.9027	-0.97909	5.5
		2.9027	-0.97871	4.5
		2.9027	-0.97833	5
		2.9027	-0.97795	3.8333
		2.9027	-0.97757	5.3333
		2.9027	-0.97719	4.8333
		2.9027	-0.97681	4
		2.9027	-0.97643	6.8333
		2.9027	-0.97605	7.3333
		2.9027	-0.97567	6.3333
		2.9027	-0.97529	7.5
		2.9027	-0.97491	8
		2.9027	-0.97453	9.1667
		2.9027	-0.97415	7.8333
		2.9027	-0.97377	6.5
		2.9027	-0.97339	6.1667
		2.9027	-0.97301	5.3333
		2.9027	-0.97263	6.3333
		2.9027	-0.97225	7.5
		2.9027	-0.97187	7
		2.9027	-0.97149	4.6667
		2.9027	-0.97111	4.8333
		2.9027	-0.97073	7
		2.9027	-0.97035	7.3333
		2.9027	-0.96997	6.1667
		2.9038	-1.0304	6.5
		2.9038	-1.03	5.5
		2.9038	-1.0296	6.5
		2.9038	-1.0293	7.1667
		2.9038	-1.0289	6.8333
		2.9038	-1.0285	6.8333
		2.9038	-1.0281	5.1667
		2.9038	-1.0277	5.6667
		2.9038	-1.0274	6.6667
		2.9038	-1.027	6.1667
		2.9038	-1.0266	3.8333
		2.9038	-1.0262	5.6667
		2.9038	-1.0258	5.6667
		2.9038	-1.0255	6
		2.9038	-1.0251	7
		2.9038	-1.0247	7.1667
		2.9038	-1.0243	6.5
		2.9038	-1.0239	5.6667
		2.9038	-1.0236	5.6667
		2.9038	-1.0232	5.3333
		2.9038	-1.0228	5.3333
		2.9038	-1.0224	5.1667
		2.9038	-1.022	7.1667
		2.9038	-1.0217	6.8333
		2.9038	-1.0213	6
		2.9038	-1.0209	4.3333
		2.9038	-1.0205	4.3333
		2.9038	-1.0201	4.8333
		2.9038	-1.0198	6
		2.9038	-1.0194	7.1667
		2.9038	-1.019	5.5
		2.9038	-1.0186	5.8333
		2.9038	-1.0182	5.8333
		2.9038	-1.0179	6.3333
		2.9038	-1.0175	7.6667
		2.9038	-1.0171	6.5
		2.9038	-1.0167	4.6667
		2.9038	-1.0163	5
		2.9038	-1.016	6.3333
		2.9038	-1.0156	6
		2.9038	-1.0152	6.1667
		2.9038	-1.0148	6
		2.9038	-1.0144	6.3333
		2.9038	-1.0141	5
		2.9038	-1.0137	5.6667
		2.9038	-1.0133	5.6667
		2.9038	-1.0129	7
		2.9038	-1.0125	6.8333
		2.9038	-1.0122	6.3333
		2.9038	-1.0118	5.8333
		2.9038	-1.0114	6.3333
		2.9038	-1.011	5.8333
		2.9038	-1.0106	7.5
		2.9038	-1.0103	6.8333
		2.9038	-1.0099	4.3333
		2.9038	-1.0095	5.5
		2.9038	-1.0091	6.6667
		2.9038	-1.0087	8.3333
		2.9038	-1.0084	6.3333
		2.9038	-1.008	6.3333
		2.9038	-1.0076	6.3333
		2.9038	-1.0072	7
		2.9038	-1.0068	7.1667
		2.9038	-1.0065	5.5
		2.9038	-1.0061	4.6667
		2.9038	-1.0057	5.5
		2.9038	-1.0053	4.8333
		2.9038	-1.0049	5
		2.9038	-1.0046	5
		2.9038	-1.0042	4.5
		2.9038	-1.0038	6.5
		2.9038	-1.0034	7.3333
		2.9038	-1.003	7.8333
		2.9038	-1.0027	7.8333
		2.9038	-1.0023	6.6667
		2.9038	-1.0019	6.8333
		2.9038	-1.0015	8
		2.9038	-1.0011	7.6667
		2.9038	-1.0008	6.8333
		2.9038	-1.0004	9
		2.9038	-0.99999	8.1667
		2.9038	-0.99961	6.6667
		2.9038	-0.99923	5
		2.9038	-0.99885	6
		2.9038	-0.99847	6.8333
		2.9038	-0.99809	5.8333
		2.9038	-0.99771	7
		2.9038	-0.99733	7
		2.9038	-0.99695	7.8333
		2.9038	-0.99657	7.6667
		2.9038	-0.99619	4.8333
		2.9038	-0.99581	6.1667
		2.9038	-0.99543	6.5
		2.9038	-0.99505	6.1667
		2.9038	-0.99467	6.1667
		2.9038	-0.99429	7.1667
		2.9038	-0.99391	7.6667
		2.9038	-0.99353	6.3333
		2.9038	-0.99315	5.6667
		2.9038	-0.99277	5.3333
		2.9038	-0.99239	5.8333
		2.9038	-0.99201	8.1667
		2.9038	-0.99163	8.1667
		2.9038	-0.99125	7.6667
		2.9038	-0.99087	7
		2.9038	-0.99049	5.6667
		2.9038	-0.99011	5.6667
		2.9038	-0.98973	6.8333
		2.9038	-0.98935	6.5
		2.9038	-0.98897	6.3333
		2.9038	-0.98859	4.6667
		2.9038	-0.98821	5.5
		2.9038	-0.98783	5.8333
		2.9038	-0.98745	5.6667
		2.9038	-0.98707	6.3333
		2.9038	-0.98669	7.1667
		2.9038	-0.98631	7.1667
		2.9038	-0.98593	6
		2.9038	-0.98555	2.8333
		2.9038	-0.98517	3.5
		2.9038	-0.98479	6.1667
		2.9038	-0.98441	6.3333
		2.9038	-0.98403	5.8333
		2.9038	-0.98365	5.6667
		2.9038	-0.98327	7.6667
		2.9038	-0.98289	7.3333
		2.9038	-0.98251	5
		2.9038	-0.98213	4.8333
		2.9038	-0.98175	3
		2.9038	-0.98137	5.5
		2.9038	-0.98099	6.5
		2.9038	-0.98061	6.5
		2.9038	-0.98023	6.6667
		2.9038	-0.97985	7
		2.9038	-0.97947	7
		2.9038	-0.97909	5.1667
		2.9038	-0.97871	4.5
		2.9038	-0.97833	4.8333
		2.9038	-0.97795	4.3333
		2.9038	-0.97757	5.8333
		2.9038	-0.97719	5.1667
		2.9038	-0.97681	4.3333
		2.9038	-0.97643	6.1667
		2.9038	-0.97605	6.5
		2.9038	-0.97567	6.3333
		2.9038	-0.97529	7.3333
		2.9038	-0.97491	7.6667
		2.9038	-0.97453	8.6667
		2.9038	-0.97415	7.8333
		2.9038	-0.97377	7.6667
		2.9038	-0.97339	7.1667
		2.9038	-0.97301	5.6667
		2.9038	-0.97263	6.5
		2.9038	-0.97225	6.3333
		2.9038	-0.97187	6
		2.9038	-0.97149	4.5
		2.9038	-0.97111	5.6667
		2.9038	-0.97073	6.3333
		2.9038	-0.97035	5.1667
		2.9038	-0.96997	6.3333
		2.9049	-1.0304	5.8333
		2.9049	-1.03	5.3333
		2.9049	-1.0296	5.3333
		2.9049	-1.0293	5
		2.9049	-1.0289	5.3333
		2.9049	-1.0285	5.3333
		2.9049	-1.0281	4.5
		2.9049	-1.0277	4.6667
		2.9049	-1.0274	6.1667
		2.9049	-1.027	6.6667
		2.9049	-1.0266	4.3333
		2.9049	-1.0262	5.5
		2.9049	-1.0258	5.6667
		2.9049	-1.0255	5.6667
		2.9049	-1.0251	6.8333
		2.9049	-1.0247	7.6667
		2.9049	-1.0243	6.6667
		2.9049	-1.0239	5.6667
		2.9049	-1.0236	5.6667
		2.9049	-1.0232	5.8333
		2.9049	-1.0228	6
		2.9049	-1.0224	5.1667
		2.9049	-1.022	6
		2.9049	-1.0217	7
		2.9049	-1.0213	6.1667
		2.9049	-1.0209	5
		2.9049	-1.0205	5.6667
		2.9049	-1.0201	6.1667
		2.9049	-1.0198	6.3333
		2.9049	-1.0194	6
		2.9049	-1.019	5.5
		2.9049	-1.0186	5.5
		2.9049	-1.0182	5.5
		2.9049	-1.0179	5.5
		2.9049	-1.0175	7.5
		2.9049	-1.0171	6.1667
		2.9049	-1.0167	4.6667
		2.9049	-1.0163	4.6667
		2.9049	-1.016	4.5
		2.9049	-1.0156	4.1667
		2.9049	-1.0152	5.8333
		2.9049	-1.0148	6.1667
		2.9049	-1.0144	5.6667
		2.9049	-1.0141	5.5
		2.9049	-1.0137	6.8333
		2.9049	-1.0133	6.8333
		2.9049	-1.0129	7.5
		2.9049	-1.0125	7.1667
		2.9049	-1.0122	8.1667
		2.9049	-1.0118	6.6667
		2.9049	-1.0114	6.1667
		2.9049	-1.011	6.6667
		2.9049	-1.0106	8.3333
		2.9049	-1.0103	6.8333
		2.9049	-1.0099	4.6667
		2.9049	-1.0095	5.6667
		2.9049	-1.0091	6.5
		2.9049	-1.0087	8
		2.9049	-1.0084	7.5
		2.9049	-1.008	7.5
		2.9049	-1.0076	7.1667
		2.9049	-1.0072	8
		2.9049	-1.0068	7.3333
		2.9049	-1.0065	5
		2.9049	-1.0061	5.5
		2.9049	-1.0057	7
		2.9049	-1.0053	5.8333
		2.9049	-1.0049	5.6667
		2.9049	-1.0046	5.6667
		2.9049	-1.0042	5
		2.9049	-1.0038	7.3333
		2.9049	-1.0034	6.5
		2.9049	-1.003	5.8333
		2.9049	-1.0027	5.8333
		2.9049	-1.0023	6.5
		2.9049	-1.0019	7
		2.9049	-1.0015	8.3333
		2.9049	-1.0011	7.6667
		2.9049	-1.0008	6.5
		2.9049	-1.0004	8.6667
		2.9049	-0.99999	8
		2.9049	-0.99961	8
		2.9049	-0.99923	7.3333
		2.9049	-0.99885	6.6667
		2.9049	-0.99847	7.6667
		2.9049	-0.99809	7.3333
		2.9049	-0.99771	6.5
		2.9049	-0.99733	6.5
		2.9049	-0.99695	7.6667
		2.9049	-0.99657	8
		2.9049	-0.99619	6.5
		2.9049	-0.99581	7.1667
		2.9049	-0.99543	6.6667
		2.9049	-0.99505	6.6667
		2.9049	-0.99467	6.6667
		2.9049	-0.99429	7.5
		2.9049	-0.99391	6.5
		2.9049	-0.99353	5.3333
		2.9049	-0.99315	6
		2.9049	-0.99277	5.5
		2.9049	-0.99239	5.6667
		2.9049	-0.99201	8.1667
		2.9049	-0.99163	8.1667
		2.9049	-0.99125	8.3333
		2.9049	-0.99087	6.6667
		2.9049	-0.99049	4.1667
		2.9049	-0.99011	4.8333
		2.9049	-0.98973	6.5
		2.9049	-0.98935	7.3333
		2.9049	-0.98897	6.8333
		2.9049	-0.98859	4.6667
		2.9049	-0.98821	4.5
		2.9049	-0.98783	6.1667
		2.9049	-0.98745	6.8333
		2.9049	-0.98707	6.1667
		2.9049	-0.98669	6.6667
		2.9049	-0.98631	6.6667
		2.9049	-0.98593	5.8333
		2.9049	-0.98555	3.6667
		2.9049	-0.98517	4.1667
		2.9049	-0.98479	5.8333
		2.9049	-0.98441	6.1667
		2.9049	-0.98403	4.8333
		2.9049	-0.98365	4.8333
		2.9049	-0.98327	6.1667
		2.9049	-0.98289	6.6667
		2.9049	-0.98251	6.8333
		2.9049	-0.98213	5.3333
		2.9049	-0.98175	4
		2.9049	-0.98137	5.5
		2.9049	-0.98099	6.1667
		2.9049	-0.98061	6.1667
		2.9049	-0.98023	5.8333
		2.9049	-0.97985	7.5
		2.9049	-0.97947	7.8333
		2.9049	-0.97909	5.6667
		2.9049	-0.97871	4.1667
		2.9049	-0.97833	5
		2.9049	-0.97795	5.1667
		2.9049	-0.97757	6.3333
		2.9049	-0.97719	5.3333
		2.9049	-0.97681	4.5
		2.9049	-0.97643	5.8333
		2.9049	-0.97605	6.1667
		2.9049	-0.97567	5.8333
		2.9049	-0.97529	6.8333
		2.9049	-0.97491	6.8333
		2.9049	-0.97453	7.6667
		2.9049	-0.97415	6.8333
		2.9049	-0.97377	6.6667
		2.9049	-0.97339	6.6667
		2.9049	-0.97301	6.5
		2.9049	-0.97263	7.1667
		2.9049	-0.97225	7
		2.9049	-0.97187	6.5
		2.9049	-0.97149	6.1667
		2.9049	-0.97111	6.8333
		2.9049	-0.97073	5.8333
		2.9049	-0.97035	5.5
		2.9049	-0.96997	6.5
		2.906	-1.0304	5.8333
		2.906	-1.03	4.5
		2.906	-1.0296	4
		2.906	-1.0293	5
		2.906	-1.0289	5.3333
		2.906	-1.0285	5.3333
		2.906	-1.0281	3.8333
		2.906	-1.0277	4.5
		2.906	-1.0274	6.5
		2.906	-1.027	6.8333
		2.906	-1.0266	4
		2.906	-1.0262	5.1667
		2.906	-1.0258	6
		2.906	-1.0255	4.8333
		2.906	-1.0251	5.1667
		2.906	-1.0247	5.6667
		2.906	-1.0243	5.6667
		2.906	-1.0239	6.1667
		2.906	-1.0236	6.1667
		2.906	-1.0232	6.5
		2.906	-1.0228	5.6667
		2.906	-1.0224	5.5
		2.906	-1.022	6.5
		2.906	-1.0217	6.6667
		2.906	-1.0213	6.5
		2.906	-1.0209	6.5
		2.906	-1.0205	5.8333
		2.906	-1.0201	5.5
		2.906	-1.0198	5.8333
		2.906	-1.0194	6.1667
		2.906	-1.019	6.3333
		2.906	-1.0186	5.5
		2.906	-1.0182	5.5
		2.906	-1.0179	6
		2.906	-1.0175	7.5
		2.906	-1.0171	5.5
		2.906	-1.0167	5.3333
		2.906	-1.0163	6.1667
		2.906	-1.016	5.8333
		2.906	-1.0156	5.1667
		2.906	-1.0152	6
		2.906	-1.0148	7.1667
		2.906	-1.0144	3.6667
		2.906	-1.0141	5.8333
		2.906	-1.0137	7.5
		2.906	-1.0133	7.5
		2.906	-1.0129	5.8333
		2.906	-1.0125	5.1667
		2.906	-1.0122	7
		2.906	-1.0118	6.5
		2.906	-1.0114	6.3333
		2.906	-1.011	7
		2.906	-1.0106	8.1667
		2.906	-1.0103	6.6667
		2.906	-1.0099	5.3333
		2.906	-1.0095	5.5
		2.906	-1.0091	5.1667
		2.906	-1.0087	6
		2.906	-1.0084	7.3333
		2.906	-1.008	7.3333
		2.906	-1.0076	6.6667
		2.906	-1.0072	6.3333
		2.906	-1.0068	6.8333
		2.906	-1.0065	6
		2.906	-1.0061	6.5
		2.906	-1.0057	6.8333
		2.906	-1.0053	5.6667
		2.906	-1.0049	6
		2.906	-1.0046	6.5
		2.906	-1.0042	7.3333
		2.906	-1.0038	7
		2.906	-1.0034	6.5
		2.906	-1.003	6
		2.906	-1.0027	6
		2.906	-1.0023	5.8333
		2.906	-1.0019	6.6667
		2.906	-1.0015	8.8333
		2.906	-1.0011	8.1667
		2.906	-1.0008	6.5
		2.906	-1.0004	7.5
		2.906	-0.99999	7
		2.906	-0.99961	9.6667
		2.906	-0.99923	8.6667
		2.906	-0.99885	7
		2.906	-0.99847	6.5
		2.906	-0.99809	6.6667
		2.906	-0.99771	5
		2.906	-0.99733	5
		2.906	-0.99695	5.8333
		2.906	-0.99657	7
		2.906	-0.99619	6.1667
		2.906	-0.99581	6.8333
		2.906	-0.99543	5.6667
		2.906	-0.99505	6.5
		2.906	-0.99467	7.5
		2.906	-0.99429	9.3333
		2.906	-0.99391	7.8333
		2.906	-0.99353	5.8333
		2.906	-0.99315	6.3333
		2.906	-0.99277	6.3333
		2.906	-0.99239	5.8333
		2.906	-0.99201	7.6667
		2.906	-0.99163	7.6667
		2.906	-0.99125	8.5
		2.906	-0.99087	7.6667
		2.906	-0.99049	4
		2.906	-0.99011	4.6667
		2.906	-0.98973	7.5
		2.906	-0.98935	7.5
		2.906	-0.98897	6
		2.906	-0.98859	4.1667
		2.906	-0.98821	4.5
		2.906	-0.98783	5.5
		2.906	-0.98745	7.3333
		2.906	-0.98707	6.6667
		2.906	-0.98669	5.5
		2.906	-0.98631	5.5
		2.906	-0.98593	6.6667
		2.906	-0.98555	5
		2.906	-0.98517	4.3333
		2.906	-0.98479	4.6667
		2.906	-0.98441	5.3333
		2.906	-0.98403	5.5
		2.906	-0.98365	6.1667
		2.906	-0.98327	6
		2.906	-0.98289	5.6667
		2.906	-0.98251	5.3333
		2.906	-0.98213	5.3333
		2.906	-0.98175	4.6667
		2.906	-0.98137	5
		2.906	-0.98099	4.3333
		2.906	-0.98061	4.3333
		2.906	-0.98023	5.3333
		2.906	-0.97985	7
		2.906	-0.97947	7.5
		2.906	-0.97909	6.6667
		2.906	-0.97871	5
		2.906	-0.97833	5.5
		2.906	-0.97795	6
		2.906	-0.97757	5.5
		2.906	-0.97719	5.3333
		2.906	-0.97681	5.1667
		2.906	-0.97643	5.6667
		2.906	-0.97605	5.8333
		2.906	-0.97567	5.8333
		2.906	-0.97529	7.6667
		2.906	-0.97491	7.6667
		2.906	-0.97453	5.8333
		2.906	-0.97415	5.5
		2.906	-0.97377	6.6667
		2.906	-0.97339	6.5
		2.906	-0.97301	6.1667
		2.906	-0.97263	6.6667
		2.906	-0.97225	5.5
		2.906	-0.97187	4.5
		2.906	-0.97149	6.8333
		2.906	-0.97111	7.8333
		2.906	-0.97073	5
		2.906	-0.97035	4.8333
		2.906	-0.96997	6
		2.907	-1.0304	5.5
		2.907	-1.03	5.8333
		2.907	-1.0296	6.1667
		2.907	-1.0293	5.1667
		2.907	-1.0289	4.6667
		2.907	-1.0285	4.6667
		2.907	-1.0281	3.6667
		2.907	-1.0277	4
		2.907	-1.0274	6.5
		2.907	-1.027	5.6667
		2.907	-1.0266	3.5
		2.907	-1.0262	4.1667
		2.907	-1.0258	5.3333
		2.907	-1.0255	3.8333
		2.907	-1.0251	4.8333
		2.907	-1.0247	6
		2.907	-1.0243	6.5
		2.907	-1.0239	6.6667
		2.907	-1.0236	6.1667
		2.907	-1.0232	6.1667
		2.907	-1.0228	6.5
		2.907	-1.0224	5.6667
		2.907	-1.022	5.1667
		2.907	-1.0217	6
		2.907	-1.0213	6.6667
		2.907	-1.0209	8.1667
		2.907	-1.0205	6.6667
		2.907	-1.0201	6.3333
		2.907	-1.0198	6
		2.907	-1.0194	5.8333
		2.907	-1.019	6.3333
		2.907	-1.0186	5.6667
		2.907	-1.0182	5.6667
		2.907	-1.0179	5.6667
		2.907	-1.0175	5.8333
		2.907	-1.0171	4.3333
		2.907	-1.0167	5.5
		2.907	-1.0163	7.1667
		2.907	-1.016	6.5
		2.907	-1.0156	5.3333
		2.907	-1.0152	6.3333
		2.907	-1.0148	7.6667
		2.907	-1.0144	3.5
		2.907	-1.0141	5
		2.907	-1.0137	7.3333
		2.907	-1.0133	8.1667
		2.907	-1.0129	6.8333
		2.907	-1.0125	4.6667
		2.907	-1.0122	6.1667
		2.907	-1.0118	7
		2.907	-1.0114	6.1667
		2.907	-1.011	6.5
		2.907	-1.0106	7.8333
		2.907	-1.0103	7.5
		2.907	-1.0099	6.3333
		2.907	-1.0095	5.3333
		2.907	-1.0091	5.1667
		2.907	-1.0087	6.8333
		2.907	-1.0084	7.5
		2.907	-1.008	7.5
		2.907	-1.0076	6.6667
		2.907	-1.0072	7
		2.907	-1.0068	7.8333
		2.907	-1.0065	6.1667
		2.907	-1.0061	6
		2.907	-1.0057	6.3333
		2.907	-1.0053	6.3333
		2.907	-1.0049	7
		2.907	-1.0046	6.5
		2.907	-1.0042	8
		2.907	-1.0038	8.1667
		2.907	-1.0034	6
		2.907	-1.003	5.6667
		2.907	-1.0027	5.6667
		2.907	-1.0023	7.5
		2.907	-1.0019	8.1667
		2.907	-1.0015	8.8333
		2.907	-1.0011	8
		2.907	-1.0008	7.8333
		2.907	-1.0004	8.3333
		2.907	-0.99999	7.5
		2.907	-0.99961	10.167
		2.907	-0.99923	8.5
		2.907	-0.99885	6.5
		2.907	-0.99847	6.3333
		2.907	-0.99809	7.5
		2.907	-0.99771	6.3333
		2.907	-0.99733	6.3333
		2.907	-0.99695	6.3333
		2.907	-0.99657	7
		2.907	-0.99619	7.1667
		2.907	-0.99581	6
		2.907	-0.99543	4.8333
		2.907	-0.99505	6.1667
		2.907	-0.99467	6.3333
		2.907	-0.99429	7.8333
		2.907	-0.99391	6.5
		2.907	-0.99353	6.1667
		2.907	-0.99315	6.8333
		2.907	-0.99277	6.3333
		2.907	-0.99239	6.6667
		2.907	-0.99201	6.5
		2.907	-0.99163	6.5
		2.907	-0.99125	7.8333
		2.907	-0.99087	8.5
		2.907	-0.99049	4.8333
		2.907	-0.99011	4.5
		2.907	-0.98973	7.6667
		2.907	-0.98935	8
		2.907	-0.98897	6.5
		2.907	-0.98859	4.8333
		2.907	-0.98821	4.8333
		2.907	-0.98783	5.8333
		2.907	-0.98745	7
		2.907	-0.98707	6
		2.907	-0.98669	5
		2.907	-0.98631	5
		2.907	-0.98593	6.1667
		2.907	-0.98555	4.3333
		2.907	-0.98517	4.5
		2.907	-0.98479	4.8333
		2.907	-0.98441	5.1667
		2.907	-0.98403	5.5
		2.907	-0.98365	5.8333
		2.907	-0.98327	6.5
		2.907	-0.98289	6
		2.907	-0.98251	4.8333
		2.907	-0.98213	5.5
		2.907	-0.98175	6.8333
		2.907	-0.98137	6.1667
		2.907	-0.98099	4.5
		2.907	-0.98061	4.5
		2.907	-0.98023	5.5
		2.907	-0.97985	6
		2.907	-0.97947	6.8333
		2.907	-0.97909	6.6667
		2.907	-0.97871	4.8333
		2.907	-0.97833	5.1667
		2.907	-0.97795	5.5
		2.907	-0.97757	6.5
		2.907	-0.97719	6.3333
		2.907	-0.97681	5.6667
		2.907	-0.97643	5.8333
		2.907	-0.97605	5.8333
		2.907	-0.97567	6.5
		2.907	-0.97529	8.1667
		2.907	-0.97491	8.1667
		2.907	-0.97453	6
		2.907	-0.97415	5.6667
		2.907	-0.97377	5.3333
		2.907	-0.97339	5.5
		2.907	-0.97301	7
		2.907	-0.97263	7.6667
		2.907	-0.97225	5.8333
		2.907	-0.97187	4.8333
		2.907	-0.97149	8.3333
		2.907	-0.97111	8.5
		2.907	-0.97073	5.3333
		2.907	-0.97035	5.8333
		2.907	-0.96997	5.8333
		2.9081	-1.0304	6.1667
		2.9081	-1.03	5.8333
		2.9081	-1.0296	6.5
		2.9081	-1.0293	6.1667
		2.9081	-1.0289	6
		2.9081	-1.0285	6
		2.9081	-1.0281	4.1667
		2.9081	-1.0277	4.1667
		2.9081	-1.0274	6.1667
		2.9081	-1.027	5
		2.9081	-1.0266	4.6667
		2.9081	-1.0262	5
		2.9081	-1.0258	5.5
		2.9081	-1.0255	4.5
		2.9081	-1.0251	4.8333
		2.9081	-1.0247	6
		2.9081	-1.0243	6.8333
		2.9081	-1.0239	6.6667
		2.9081	-1.0236	5.8333
		2.9081	-1.0232	5.6667
		2.9081	-1.0228	6
		2.9081	-1.0224	6.6667
		2.9081	-1.022	6.6667
		2.9081	-1.0217	6.5
		2.9081	-1.0213	6.3333
		2.9081	-1.0209	7.6667
		2.9081	-1.0205	5.6667
		2.9081	-1.0201	5.5
		2.9081	-1.0198	5.5
		2.9081	-1.0194	4.8333
		2.9081	-1.019	5.1667
		2.9081	-1.0186	6.1667
		2.9081	-1.0182	6.1667
		2.9081	-1.0179	7.1667
		2.9081	-1.0175	6.5
		2.9081	-1.0171	5
		2.9081	-1.0167	6
		2.9081	-1.0163	8.1667
		2.9081	-1.016	7.8333
		2.9081	-1.0156	6
		2.9081	-1.0152	5.3333
		2.9081	-1.0148	6
		2.9081	-1.0144	3.6667
		2.9081	-1.0141	4.6667
		2.9081	-1.0137	6.8333
		2.9081	-1.0133	8.1667
		2.9081	-1.0129	6.6667
		2.9081	-1.0125	5.1667
		2.9081	-1.0122	5.3333
		2.9081	-1.0118	6.8333
		2.9081	-1.0114	6.6667
		2.9081	-1.011	5
		2.9081	-1.0106	6.1667
		2.9081	-1.0103	7.6667
		2.9081	-1.0099	7.1667
		2.9081	-1.0095	5.8333
		2.9081	-1.0091	5.8333
		2.9081	-1.0087	7.3333
		2.9081	-1.0084	7.3333
		2.9081	-1.008	7.3333
		2.9081	-1.0076	5.3333
		2.9081	-1.0072	7
		2.9081	-1.0068	6.6667
		2.9081	-1.0065	6.3333
		2.9081	-1.0061	5.6667
		2.9081	-1.0057	4.8333
		2.9081	-1.0053	6.1667
		2.9081	-1.0049	7.1667
		2.9081	-1.0046	7.3333
		2.9081	-1.0042	10.333
		2.9081	-1.0038	9
		2.9081	-1.0034	6.1667
		2.9081	-1.003	7
		2.9081	-1.0027	7
		2.9081	-1.0023	6.5
		2.9081	-1.0019	8
		2.9081	-1.0015	8.6667
		2.9081	-1.0011	7.6667
		2.9081	-1.0008	8
		2.9081	-1.0004	7.5
		2.9081	-0.99999	7.5
		2.9081	-0.99961	10.667
		2.9081	-0.99923	6.6667
		2.9081	-0.99885	5.1667
		2.9081	-0.99847	6.3333
		2.9081	-0.99809	6
		2.9081	-0.99771	5.1667
		2.9081	-0.99733	5.1667
		2.9081	-0.99695	6.6667
		2.9081	-0.99657	7.5
		2.9081	-0.99619	6.6667
		2.9081	-0.99581	4.6667
		2.9081	-0.99543	4.5
		2.9081	-0.99505	5.8333
		2.9081	-0.99467	4.8333
		2.9081	-0.99429	6.5
		2.9081	-0.99391	7.3333
		2.9081	-0.99353	6.8333
		2.9081	-0.99315	6
		2.9081	-0.99277	5.8333
		2.9081	-0.99239	7
		2.9081	-0.99201	6.1667
		2.9081	-0.99163	6.1667
		2.9081	-0.99125	6.1667
		2.9081	-0.99087	7.1667
		2.9081	-0.99049	6.1667
		2.9081	-0.99011	6.6667
		2.9081	-0.98973	7.1667
		2.9081	-0.98935	6.1667
		2.9081	-0.98897	6.3333
		2.9081	-0.98859	6.6667
		2.9081	-0.98821	7
		2.9081	-0.98783	5.6667
		2.9081	-0.98745	4.8333
		2.9081	-0.98707	4.6667
		2.9081	-0.98669	5.1667
		2.9081	-0.98631	5.1667
		2.9081	-0.98593	6.6667
		2.9081	-0.98555	4.5
		2.9081	-0.98517	4.1667
		2.9081	-0.98479	5.1667
		2.9081	-0.98441	5.1667
		2.9081	-0.98403	5.8333
		2.9081	-0.98365	5.6667
		2.9081	-0.98327	6.3333
		2.9081	-0.98289	5.5
		2.9081	-0.98251	3.6667
		2.9081	-0.98213	5.6667
		2.9081	-0.98175	6.1667
		2.9081	-0.98137	5.6667
		2.9081	-0.98099	6
		2.9081	-0.98061	6
		2.9081	-0.98023	5.6667
		2.9081	-0.97985	5.8333
		2.9081	-0.97947	7.1667
		2.9081	-0.97909	6.6667
		2.9081	-0.97871	5.5
		2.9081	-0.97833	5.3333
		2.9081	-0.97795	5.6667
		2.9081	-0.97757	6.8333
		2.9081	-0.97719	6
		2.9081	-0.97681	5.5
		2.9081	-0.97643	6.8333
		2.9081	-0.97605	5.3333
		2.9081	-0.97567	6.5
		2.9081	-0.97529	7.5
		2.9081	-0.97491	7.5
		2.9081	-0.97453	6.3333
		2.9081	-0.97415	7
		2.9081	-0.97377	6
		2.9081	-0.97339	5.8333
		2.9081	-0.97301	6.3333
		2.9081	-0.97263	6.6667
		2.9081	-0.97225	5.5
		2.9081	-0.97187	3.6667
		2.9081	-0.97149	7.1667
		2.9081	-0.97111	7.5
		2.9081	-0.97073	4.3333
		2.9081	-0.97035	5.3333
		2.9081	-0.96997	6
		2.9092	-1.0304	6.1667
		2.9092	-1.03	6.1667
		2.9092	-1.0296	6.3333
		2.9092	-1.0293	5.6667
		2.9092	-1.0289	6
		2.9092	-1.0285	6
		2.9092	-1.0281	5
		2.9092	-1.0277	5.1667
		2.9092	-1.0274	5.8333
		2.9092	-1.027	4.6667
		2.9092	-1.0266	5
		2.9092	-1.0262	6.1667
		2.9092	-1.0258	7
		2.9092	-1.0255	5
		2.9092	-1.0251	4.6667
		2.9092	-1.0247	6.1667
		2.9092	-1.0243	8
		2.9092	-1.0239	6.8333
		2.9092	-1.0236	5.5
		2.9092	-1.0232	5.5
		2.9092	-1.0228	6.6667
		2.9092	-1.0224	7.8333
		2.9092	-1.022	6
		2.9092	-1.0217	6.1667
		2.9092	-1.0213	6.3333
		2.9092	-1.0209	7.6667
		2.9092	-1.0205	7.3333
		2.9092	-1.0201	6.6667
		2.9092	-1.0198	6
		2.9092	-1.0194	4.3333
		2.9092	-1.019	4.1667
		2.9092	-1.0186	5.1667
		2.9092	-1.0182	5.1667
		2.9092	-1.0179	7
		2.9092	-1.0175	6.8333
		2.9092	-1.0171	5.1667
		2.9092	-1.0167	6.8333
		2.9092	-1.0163	7.1667
		2.9092	-1.016	5.5
		2.9092	-1.0156	6.1667
		2.9092	-1.0152	6.8333
		2.9092	-1.0148	6.1667
		2.9092	-1.0144	4.8333
		2.9092	-1.0141	3.5
		2.9092	-1.0137	5.3333
		2.9092	-1.0133	6.3333
		2.9092	-1.0129	6.3333
		2.9092	-1.0125	5.6667
		2.9092	-1.0122	6
		2.9092	-1.0118	5.8333
		2.9092	-1.0114	5.6667
		2.9092	-1.011	5.6667
		2.9092	-1.0106	6.3333
		2.9092	-1.0103	6.5
		2.9092	-1.0099	6.3333
		2.9092	-1.0095	5.3333
		2.9092	-1.0091	7
		2.9092	-1.0087	8
		2.9092	-1.0084	6.5
		2.9092	-1.008	6.5
		2.9092	-1.0076	5.3333
		2.9092	-1.0072	7.3333
		2.9092	-1.0068	6.6667
		2.9092	-1.0065	6.5
		2.9092	-1.0061	5.6667
		2.9092	-1.0057	4.1667
		2.9092	-1.0053	5.6667
		2.9092	-1.0049	7.6667
		2.9092	-1.0046	8.1667
		2.9092	-1.0042	9.5
		2.9092	-1.0038	9
		2.9092	-1.0034	6.8333
		2.9092	-1.003	6.5
		2.9092	-1.0027	6.5
		2.9092	-1.0023	7
		2.9092	-1.0019	8.1667
		2.9092	-1.0015	8.3333
		2.9092	-1.0011	7.6667
		2.9092	-1.0008	8
		2.9092	-1.0004	8
		2.9092	-0.99999	8.3333
		2.9092	-0.99961	9
		2.9092	-0.99923	5.8333
		2.9092	-0.99885	4.3333
		2.9092	-0.99847	6.5
		2.9092	-0.99809	6.3333
		2.9092	-0.99771	5.6667
		2.9092	-0.99733	5.6667
		2.9092	-0.99695	6.3333
		2.9092	-0.99657	6.5
		2.9092	-0.99619	7
		2.9092	-0.99581	5.6667
		2.9092	-0.99543	6
		2.9092	-0.99505	5.1667
		2.9092	-0.99467	3.8333
		2.9092	-0.99429	5.1667
		2.9092	-0.99391	7.6667
		2.9092	-0.99353	7.3333
		2.9092	-0.99315	5
		2.9092	-0.99277	5
		2.9092	-0.99239	7
		2.9092	-0.99201	5.3333
		2.9092	-0.99163	5.3333
		2.9092	-0.99125	5.6667
		2.9092	-0.99087	6.3333
		2.9092	-0.99049	6.8333
		2.9092	-0.99011	7
		2.9092	-0.98973	5.8333
		2.9092	-0.98935	6
		2.9092	-0.98897	7.6667
		2.9092	-0.98859	7.6667
		2.9092	-0.98821	6.6667
		2.9092	-0.98783	5.5
		2.9092	-0.98745	5.5
		2.9092	-0.98707	5.5
		2.9092	-0.98669	6.8333
		2.9092	-0.98631	6.8333
		2.9092	-0.98593	5.6667
		2.9092	-0.98555	4.8333
		2.9092	-0.98517	5.3333
		2.9092	-0.98479	6.5
		2.9092	-0.98441	6.3333
		2.9092	-0.98403	5.6667
		2.9092	-0.98365	4.6667
		2.9092	-0.98327	5.1667
		2.9092	-0.98289	5
		2.9092	-0.98251	4.1667
		2.9092	-0.98213	5.3333
		2.9092	-0.98175	5
		2.9092	-0.98137	5.1667
		2.9092	-0.98099	6.6667
		2.9092	-0.98061	6.6667
		2.9092	-0.98023	6.8333
		2.9092	-0.97985	7.3333
		2.9092	-0.97947	6.5
		2.9092	-0.97909	6.1667
		2.9092	-0.97871	5.6667
		2.9092	-0.97833	4
		2.9092	-0.97795	5.3333
		2.9092	-0.97757	6.6667
		2.9092	-0.97719	6.5
		2.9092	-0.97681	5.8333
		2.9092	-0.97643	6.1667
		2.9092	-0.97605	4.8333
		2.9092	-0.97567	5.3333
		2.9092	-0.97529	5.5
		2.9092	-0.97491	5.5
		2.9092	-0.97453	7.1667
		2.9092	-0.97415	7.3333
		2.9092	-0.97377	5.5
		2.9092	-0.97339	5.5
		2.9092	-0.97301	6.3333
		2.9092	-0.97263	6.5
		2.9092	-0.97225	6.5
		2.9092	-0.97187	5.8333
		2.9092	-0.97149	7.5
		2.9092	-0.97111	7.5
		2.9092	-0.97073	5.5
		2.9092	-0.97035	5.3333
		2.9092	-0.96997	5.6667
		2.9103	-1.0304	6.6667
		2.9103	-1.03	5.8333
		2.9103	-1.0296	5
		2.9103	-1.0293	5
		2.9103	-1.0289	6
		2.9103	-1.0285	6.3333
		2.9103	-1.0281	5.8333
		2.9103	-1.0277	5.8333
		2.9103	-1.0274	5.1667
		2.9103	-1.027	5.8333
		2.9103	-1.0266	7.5
		2.9103	-1.0262	6.8333
		2.9103	-1.0258	7.1667
		2.9103	-1.0255	5.6667
		2.9103	-1.0251	4.5
		2.9103	-1.0247	4.8333
		2.9103	-1.0243	6.3333
		2.9103	-1.0239	7
		2.9103	-1.0236	6
		2.9103	-1.0232	6
		2.9103	-1.0228	5.1667
		2.9103	-1.0224	7.3333
		2.9103	-1.022	6.6667
		2.9103	-1.0217	7
		2.9103	-1.0213	6
		2.9103	-1.0209	6.6667
		2.9103	-1.0205	6.3333
		2.9103	-1.0201	5.5
		2.9103	-1.0198	5
		2.9103	-1.0194	4
		2.9103	-1.019	4.5
		2.9103	-1.0186	5.5
		2.9103	-1.0182	5.5
		2.9103	-1.0179	6.6667
		2.9103	-1.0175	6.8333
		2.9103	-1.0171	5.1667
		2.9103	-1.0167	6.5
		2.9103	-1.0163	6.3333
		2.9103	-1.016	5.1667
		2.9103	-1.0156	6
		2.9103	-1.0152	6.1667
		2.9103	-1.0148	6.1667
		2.9103	-1.0144	5.6667
		2.9103	-1.0141	4
		2.9103	-1.0137	5.3333
		2.9103	-1.0133	5.5
		2.9103	-1.0129	5.5
		2.9103	-1.0125	6.1667
		2.9103	-1.0122	6.1667
		2.9103	-1.0118	5.1667
		2.9103	-1.0114	5.3333
		2.9103	-1.011	5.1667
		2.9103	-1.0106	5.3333
		2.9103	-1.0103	6.3333
		2.9103	-1.0099	5.8333
		2.9103	-1.0095	4.5
		2.9103	-1.0091	7
		2.9103	-1.0087	7.5
		2.9103	-1.0084	6.6667
		2.9103	-1.008	6.6667
		2.9103	-1.0076	6.3333
		2.9103	-1.0072	7.3333
		2.9103	-1.0068	5.5
		2.9103	-1.0065	6
		2.9103	-1.0061	5
		2.9103	-1.0057	4.5
		2.9103	-1.0053	6.1667
		2.9103	-1.0049	6.3333
		2.9103	-1.0046	7.8333
		2.9103	-1.0042	8.8333
		2.9103	-1.0038	8
		2.9103	-1.0034	8.1667
		2.9103	-1.003	7
		2.9103	-1.0027	7
		2.9103	-1.0023	7.5
		2.9103	-1.0019	9.5
		2.9103	-1.0015	7.5
		2.9103	-1.0011	7.8333
		2.9103	-1.0008	7.6667
		2.9103	-1.0004	7
		2.9103	-0.99999	8.1667
		2.9103	-0.99961	8.8333
		2.9103	-0.99923	6
		2.9103	-0.99885	5.1667
		2.9103	-0.99847	6.3333
		2.9103	-0.99809	6.3333
		2.9103	-0.99771	6.3333
		2.9103	-0.99733	6.3333
		2.9103	-0.99695	5.5
		2.9103	-0.99657	6.3333
		2.9103	-0.99619	7.5
		2.9103	-0.99581	6.6667
		2.9103	-0.99543	6.3333
		2.9103	-0.99505	5.1667
		2.9103	-0.99467	5
		2.9103	-0.99429	6.1667
		2.9103	-0.99391	8.1667
		2.9103	-0.99353	7.5
		2.9103	-0.99315	4.8333
		2.9103	-0.99277	5.3333
		2.9103	-0.99239	6
		2.9103	-0.99201	5
		2.9103	-0.99163	5
		2.9103	-0.99125	6.8333
		2.9103	-0.99087	7.1667
		2.9103	-0.99049	7.6667
		2.9103	-0.99011	7.5
		2.9103	-0.98973	5.3333
		2.9103	-0.98935	5.8333
		2.9103	-0.98897	8.3333
		2.9103	-0.98859	8
		2.9103	-0.98821	6.6667
		2.9103	-0.98783	5.8333
		2.9103	-0.98745	6.1667
		2.9103	-0.98707	5.6667
		2.9103	-0.98669	6.8333
		2.9103	-0.98631	6.8333
		2.9103	-0.98593	6.5
		2.9103	-0.98555	5.5
		2.9103	-0.98517	5.3333
		2.9103	-0.98479	6.3333
		2.9103	-0.98441	5.8333
		2.9103	-0.98403	5.1667
		2.9103	-0.98365	4.6667
		2.9103	-0.98327	4.1667
		2.9103	-0.98289	5
		2.9103	-0.98251	5.5
		2.9103	-0.98213	6
		2.9103	-0.98175	4.3333
		2.9103	-0.98137	5.8333
		2.9103	-0.98099	7
		2.9103	-0.98061	7
		2.9103	-0.98023	6.3333
		2.9103	-0.97985	8.1667
		2.9103	-0.97947	6.3333
		2.9103	-0.97909	6.5
		2.9103	-0.97871	6.5
		2.9103	-0.97833	5
		2.9103	-0.97795	5.8333
		2.9103	-0.97757	5
		2.9103	-0.97719	5.6667
		2.9103	-0.97681	7
		2.9103	-0.97643	7.1667
		2.9103	-0.97605	6
		2.9103	-0.97567	5.6667
		2.9103	-0.97529	3.8333
		2.9103	-0.97491	3.8333
		2.9103	-0.97453	6.3333
		2.9103	-0.97415	6.8333
		2.9103	-0.97377	5.8333
		2.9103	-0.97339	6.5
		2.9103	-0.97301	5.5
		2.9103	-0.97263	5.8333
		2.9103	-0.97225	7.1667
		2.9103	-0.97187	5.6667
		2.9103	-0.97149	6.1667
		2.9103	-0.97111	6.5
		2.9103	-0.97073	5.5
		2.9103	-0.97035	5.3333
		2.9103	-0.96997	5.3333
		2.9114	-1.0304	6.1667
		2.9114	-1.03	6.8333
		2.9114	-1.0296	5.3333
		2.9114	-1.0293	5
		2.9114	-1.0289	5.1667
		2.9114	-1.0285	5.3333
		2.9114	-1.0281	5.5
		2.9114	-1.0277	5.3333
		2.9114	-1.0274	4.1667
		2.9114	-1.027	5.3333
		2.9114	-1.0266	6.1667
		2.9114	-1.0262	5.8333
		2.9114	-1.0258	6.6667
		2.9114	-1.0255	4.8333
		2.9114	-1.0251	4.5
		2.9114	-1.0247	5.6667
		2.9114	-1.0243	6.3333
		2.9114	-1.0239	6.6667
		2.9114	-1.0236	7.6667
		2.9114	-1.0232	7.6667
		2.9114	-1.0228	5.5
		2.9114	-1.0224	5.8333
		2.9114	-1.022	5.1667
		2.9114	-1.0217	6.8333
		2.9114	-1.0213	6.8333
		2.9114	-1.0209	7.3333
		2.9114	-1.0205	6.5
		2.9114	-1.0201	6
		2.9114	-1.0198	6.1667
		2.9114	-1.0194	4.8333
		2.9114	-1.019	4.5
		2.9114	-1.0186	6.8333
		2.9114	-1.0182	6.8333
		2.9114	-1.0179	7.1667
		2.9114	-1.0175	5.6667
		2.9114	-1.0171	5.6667
		2.9114	-1.0167	7.5
		2.9114	-1.0163	5.8333
		2.9114	-1.016	4.5
		2.9114	-1.0156	6.5
		2.9114	-1.0152	6.3333
		2.9114	-1.0148	6.1667
		2.9114	-1.0144	6
		2.9114	-1.0141	4.5
		2.9114	-1.0137	5.1667
		2.9114	-1.0133	5.1667
		2.9114	-1.0129	5.1667
		2.9114	-1.0125	5.5
		2.9114	-1.0122	6.8333
		2.9114	-1.0118	5.6667
		2.9114	-1.0114	5.5
		2.9114	-1.011	6.8333
		2.9114	-1.0106	6.1667
		2.9114	-1.0103	6
		2.9114	-1.0099	5.3333
		2.9114	-1.0095	4.1667
		2.9114	-1.0091	6.3333
		2.9114	-1.0087	6.5
		2.9114	-1.0084	6.3333
		2.9114	-1.008	6.1667
		2.9114	-1.0076	6.8333
		2.9114	-1.0072	6.8333
		2.9114	-1.0068	6.6667
		2.9114	-1.0065	6.5
		2.9114	-1.0061	4.8333
		2.9114	-1.0057	5
		2.9114	-1.0053	5.8333
		2.9114	-1.0049	6.1667
		2.9114	-1.0046	8
		2.9114	-1.0042	7.3333
		2.9114	-1.0038	6.3333
		2.9114	-1.0034	8.6667
		2.9114	-1.003	6.5
		2.9114	-1.0027	6.5
		2.9114	-1.0023	7.6667
		2.9114	-1.0019	8.3333
		2.9114	-1.0015	6.6667
		2.9114	-1.0011	8
		2.9114	-1.0008	7.3333
		2.9114	-1.0004	6.8333
		2.9114	-0.99999	7.5
		2.9114	-0.99961	7.5
		2.9114	-0.99923	5.5
		2.9114	-0.99885	6
		2.9114	-0.99847	6.6667
		2.9114	-0.99809	6.8333
		2.9114	-0.99771	7.1667
		2.9114	-0.99733	7.1667
		2.9114	-0.99695	4.6667
		2.9114	-0.99657	5.5
		2.9114	-0.99619	8
		2.9114	-0.99581	8.1667
		2.9114	-0.99543	6.6667
		2.9114	-0.99505	4.3333
		2.9114	-0.99467	5
		2.9114	-0.99429	6.6667
		2.9114	-0.99391	8.1667
		2.9114	-0.99353	6.6667
		2.9114	-0.99315	5
		2.9114	-0.99277	5.6667
		2.9114	-0.99239	5.8333
		2.9114	-0.99201	5.8333
		2.9114	-0.99163	5.8333
		2.9114	-0.99125	7.8333
		2.9114	-0.99087	8.3333
		2.9114	-0.99049	8
		2.9114	-0.99011	6.3333
		2.9114	-0.98973	4
		2.9114	-0.98935	5.6667
		2.9114	-0.98897	8.1667
		2.9114	-0.98859	7.1667
		2.9114	-0.98821	6
		2.9114	-0.98783	6.8333
		2.9114	-0.98745	8.1667
		2.9114	-0.98707	6.3333
		2.9114	-0.98669	6
		2.9114	-0.98631	6
		2.9114	-0.98593	5.3333
		2.9114	-0.98555	4.8333
		2.9114	-0.98517	6.8333
		2.9114	-0.98479	7
		2.9114	-0.98441	6
		2.9114	-0.98403	5.3333
		2.9114	-0.98365	5.1667
		2.9114	-0.98327	4
		2.9114	-0.98289	5
		2.9114	-0.98251	5.6667
		2.9114	-0.98213	5.6667
		2.9114	-0.98175	4.6667
		2.9114	-0.98137	5
		2.9114	-0.98099	6.5
		2.9114	-0.98061	6.5
		2.9114	-0.98023	6.8333
		2.9114	-0.97985	6.5
		2.9114	-0.97947	4.8333
		2.9114	-0.97909	6.5
		2.9114	-0.97871	6.5
		2.9114	-0.97833	5.3333
		2.9114	-0.97795	6
		2.9114	-0.97757	4.1667
		2.9114	-0.97719	5.1667
		2.9114	-0.97681	6.1667
		2.9114	-0.97643	6.5
		2.9114	-0.97605	6.3333
		2.9114	-0.97567	6.1667
		2.9114	-0.97529	5.1667
		2.9114	-0.97491	5.1667
		2.9114	-0.97453	6.1667
		2.9114	-0.97415	6.3333
		2.9114	-0.97377	5.6667
		2.9114	-0.97339	5.8333
		2.9114	-0.97301	5.8333
		2.9114	-0.97263	5.6667
		2.9114	-0.97225	5.6667
		2.9114	-0.97187	6
		2.9114	-0.97149	6.1667
		2.9114	-0.97111	5.8333
		2.9114	-0.97073	6.1667
		2.9114	-0.97035	6.1667
		2.9114	-0.96997	5.1667
		2.9125	-1.0304	6.3333
		2.9125	-1.03	6.3333
		2.9125	-1.0296	4.6667
		2.9125	-1.0293	4.8333
		2.9125	-1.0289	4
		2.9125	-1.0285	4.6667
		2.9125	-1.0281	4.6667
		2.9125	-1.0277	5.3333
		2.9125	-1.0274	4
		2.9125	-1.027	5.3333
		2.9125	-1.0266	7
		2.9125	-1.0262	6
		2.9125	-1.0258	4.8333
		2.9125	-1.0255	4.1667
		2.9125	-1.0251	5.3333
		2.9125	-1.0247	7
		2.9125	-1.0243	6.3333
		2.9125	-1.0239	6.1667
		2.9125	-1.0236	6.8333
		2.9125	-1.0232	6.8333
		2.9125	-1.0228	4.1667
		2.9125	-1.0224	4.8333
		2.9125	-1.022	5
		2.9125	-1.0217	6
		2.9125	-1.0213	5.5
		2.9125	-1.0209	5.6667
		2.9125	-1.0205	5.1667
		2.9125	-1.0201	5.3333
		2.9125	-1.0198	7
		2.9125	-1.0194	4.6667
		2.9125	-1.019	5.5
		2.9125	-1.0186	7.6667
		2.9125	-1.0182	7.6667
		2.9125	-1.0179	6
		2.9125	-1.0175	5
		2.9125	-1.0171	6
		2.9125	-1.0167	6.5
		2.9125	-1.0163	5.5
		2.9125	-1.016	6
		2.9125	-1.0156	6.1667
		2.9125	-1.0152	5.5
		2.9125	-1.0148	5.1667
		2.9125	-1.0144	5
		2.9125	-1.0141	5.5
		2.9125	-1.0137	5.8333
		2.9125	-1.0133	5.8333
		2.9125	-1.0129	5.8333
		2.9125	-1.0125	5
		2.9125	-1.0122	6.5
		2.9125	-1.0118	7
		2.9125	-1.0114	6.3333
		2.9125	-1.011	5.8333
		2.9125	-1.0106	6
		2.9125	-1.0103	7.1667
		2.9125	-1.0099	5.6667
		2.9125	-1.0095	5.8333
		2.9125	-1.0091	4.8333
		2.9125	-1.0087	4.6667
		2.9125	-1.0084	6.1667
		2.9125	-1.008	5.6667
		2.9125	-1.0076	6.6667
		2.9125	-1.0072	6.3333
		2.9125	-1.0068	6.6667
		2.9125	-1.0065	5.6667
		2.9125	-1.0061	4.3333
		2.9125	-1.0057	6
		2.9125	-1.0053	6.6667
		2.9125	-1.0049	6.1667
		2.9125	-1.0046	7.5
		2.9125	-1.0042	6.8333
		2.9125	-1.0038	6.3333
		2.9125	-1.0034	8.5
		2.9125	-1.003	7.3333
		2.9125	-1.0027	7.3333
		2.9125	-1.0023	7.5
		2.9125	-1.0019	8.6667
		2.9125	-1.0015	7
		2.9125	-1.0011	8.3333
[truncated: 20,402 more rows]

## Sheet: Figure 2d
Figure 2d	Name	T	ρ		T	ρ		T	ρ		T	ρ		T	ρ		T	ρ
	Unit	K	Ω∙cm		K	Ω∙cm		K	Ω∙cm		K	Ω∙cm		K	Ω∙cm		K	Ω∙cm
	Comments		6 u.c. extension			6 u.c.			8 u.c.			10 u.c.			15 u.c.			20 u.c.
		246	4.70309		290.02	3.26		10.008	0.000243348		10.923	0.000163171		9.092	0.000981642		9.582	0.000414466
		247	4.66668		290.24	3.27		11.206	0.000245455		12.503	0.000166144		10.443	0.0009742		11.163	0.000410694
		248	4.63049		290.46	3.26		12.274	0.000248845		13.884	0.000169639		11.553	0.000970778		12.391	0.000413985
		249	4.59451		290.69	3.25		13.323	0.000253264		15.165	0.000173097		12.588	0.000968047		13.536	0.000414005
		250	4.55876		290.9	3.24		14.35	0.000259302		16.393	0.00017738		13.548	0.000966759		14.612	0.000418026
		251	4.52321		291.12	3.25		15.347	0.000265647		17.516	0.000181543		14.458	0.0009652		15.646	0.000419001
		252	4.48788		291.33	3.22		16.315	0.000272707		18.579	0.000186213		15.351	0.000965994		16.647	0.000419272
		253	4.45277		291.55	3.24		17.245	0.000280762		19.552	0.000191203		16.213	0.000968247		17.575	0.000419453
		254	4.41786		291.76	3.24		18.15	0.000289039		20.47	0.000196151		17.05	0.000970917		18.464	0.000428764
		255	4.38317		291.97	3.24		19.002	0.000297747		21.339	0.000201224		17.876	0.000972671		19.321	0.000429209
		256	4.34868		292.18	3.22		19.82	0.000306606		22.124	0.00020627		18.656	0.000978606		20.133	0.000427712
		257	4.31441		292.4	3.21		20.584	0.000315626		22.878	0.000211316		19.4	0.000983911		20.879	0.000430003
		258	4.28033		292.62	3.21		21.324	0.00032488		23.627	0.000216101		20.128	0.000986074		21.598	0.000437284
		259	4.24647		292.83	3.22		22.01	0.000333824		24.383	0.000221004		20.796	0.000993948		22.265	0.000437184
		260	4.21281		293.05	3.19		22.658	0.000343289		25.134	0.000225877		21.453	0.000998248		22.928	0.000441161
		261	4.17934		293.26	3.2		23.297	0.000352641		25.835	0.000230282		22.071	0.001		23.581	0.000441813
		262	4.14609		293.48	3.19		23.962	0.000361705		26.495	0.000234777		22.653	0.00101		24.235	0.000443336
		263	4.11303		293.69	3.19		24.624	0.000370948		27.125	0.000239245		23.239	0.00101		24.906	0.000447272
		264	4.08017		293.92	3.19		25.272	0.000379648		27.714	0.000243609		23.836	0.00102		25.54	0.000448304
		265	4.04751		294.15	3.19		25.879	0.000388597		28.253	0.000247636		24.437	0.00102		26.143	0.0004491
		266	4.01504		294.38	3.18		26.46	0.000397126		28.781	0.000251911		25.036	0.00103		26.707	0.000451648
		267	3.98277		294.6	3.17		27.018	0.000405436		29.27	0.000256233		25.607	0.00103		27.242	0.000452717
		268	3.95069		294.82	3.17		27.534	0.000414531		29.732	0.000259663		26.149	0.00104		27.765	0.000456205
		269	3.91881		295.04	3.17		28.036	0.00042279		30.19	0.000263643		26.663	0.00104		28.247	0.000455898
		270	3.88712		295.25	3.15		28.501	0.000431435		30.632	0.000267371		27.156	0.00105		28.715	0.000459588
		271	3.85562		295.46	3.14		28.96	0.000439306		31.054	0.000271535		27.634	0.00105		29.157	0.00045943
		272	3.82431		295.67	3.16		29.382	0.000447679		31.483	0.000275293		28.086	0.00105		29.57	0.000460692
		273	3.79319		295.89	3.14		29.793	0.000455701		31.908	0.000279109		28.517	0.00106		29.989	0.000460958
		274	3.76225		296.1	3.14		30.205	0.000463408		32.321	0.000282713		28.936	0.00106		30.39	0.000464439
		275	3.7315		296.32	3.15		30.595	0.000471623		32.714	0.000286494		29.327	0.00107		30.778	0.000465313
		276	3.70094		296.53	3.12		30.977	0.000479673		33.1	0.000290089		29.704	0.00107		31.155	0.000466139
		277	3.67056		296.74	3.14		31.358	0.000487592		33.484	0.000293597		30.085	0.00108		31.544	0.000467695
		278	3.64036		296.96	3.11		31.745	0.000495707		33.862	0.000297502		30.452	0.00108		31.923	0.000469278
		279	3.61035		297.18	3.13		32.115	0.00050347		34.231	0.000300952		30.81	0.00108		32.286	0.000470288
		280	3.58051		297.41	3.1		32.478	0.000511371		34.586	0.000304613		31.153	0.00108		32.641	0.000472072
		281	3.55086		297.64	3.09		32.83	0.000519726		34.937	0.000308316		31.511	0.00109		32.992	0.000470801
		282	3.52138		297.86	3.1		33.175	0.000527861		35.274	0.000311575		31.861	0.00109		33.33	0.000473584
		283	3.49208		298.08	3.08		33.519	0.00053584		35.604	0.000314753		32.203	0.0011		33.676	0.000475779
		284	3.46296		298.3	3.09		33.871	0.000543713		35.942	0.00031841		32.533	0.0011		34.011	0.000476454
		285	3.43401		298.52	3.07		34.234	0.000552091		36.271	0.000321741		32.864	0.0011		34.342	0.000478091
		286	3.40524		298.73	3.06		34.595	0.000560631		36.594	0.000325055		33.198	0.00111		34.661	0.00047894
		287	3.37663		298.95	3.07		34.979	0.000569262		36.909	0.000328507		33.562	0.00111		34.986	0.000479262
		288	3.34821		299.16	3.04		35.385	0.000579009		37.219	0.000331157		33.942	0.00111		35.304	0.000480329
		289	3.31995		299.38	3.05		35.818	0.000589362		37.523	0.000334383		34.346	0.00111		35.638	0.000481695
					299.59	3.04		36.285	0.000600226		37.822	0.000337589		34.777	0.00112		35.994	0.000481909
					299.81	3.03		36.768	0.000611964		38.113	0.000340585		35.228	0.00113		36.379	0.000482658
					300.02	3.03		37.275	0.000624522		38.404	0.00034369		35.7	0.00112		36.781	0.000484494
					300.23	3.02		37.799	0.000637194		38.697	0.000346692		36.206	0.00113		37.202	0.00048621
					300.46	3.03		38.331	0.000650895		39.008	0.000349837		36.726	0.00114		37.646	0.000486596
					300.69	3		38.879	0.000665042		39.331	0.000352777		37.255	0.00114		38.111	0.00048925
					300.92	3.02		39.448	0.000680104		39.675	0.000356341		37.799	0.00115		38.596	0.000488842
					301.14	2.99		40.011	0.000695497		40.045	0.000360223		38.346	0.00115		39.103	0.000490591
					301.36	3		40.59	0.000712358		40.437	0.000363985		38.902	0.00116		39.628	0.000491147
					301.58	2.99		41.164	0.000729378		40.856	0.000368516		39.478	0.00116		40.164	0.000494033
					301.79	2.99		41.74	0.000747052		41.302	0.000372715		40.047	0.00117		40.706	0.000493769
					302	2.97		42.319	0.00076526		41.768	0.000378063		40.619	0.00117		41.254	0.000496521
					302.22	2.97		42.892	0.000783833		42.256	0.000383381		41.19	0.00118		41.81	0.000497479
					302.44	2.96		43.467	0.000802796		42.763	0.000389125		41.757	0.00118		42.371	0.000498454
					302.65	2.97		44.046	0.000822125		43.291	0.000395027		42.322	0.00119		42.94	0.000500174
					302.86	2.95		44.615	0.00084195		43.823	0.000401402		42.893	0.00119		43.509	0.000502955
					303.08	2.95		45.187	0.000861631		44.369	0.000407661		43.458	0.0012		44.081	0.000502738
					303.29	2.93		45.761	0.000882557		44.924	0.000414518		44.023	0.0012		44.656	0.000504924
					303.52	2.92		46.34	0.000903619		45.485	0.000421519		44.582	0.00121		45.225	0.00050549
					303.75	2.91		46.918	0.000924816		46.055	0.00042863		45.145	0.00121		45.794	0.000507632
					303.97	2.93		47.497	0.000947339		46.635	0.000435265		45.711	0.00122		46.369	0.000508476
					304.2	2.9		48.083	0.00096908		47.218	0.000442956		46.281	0.00122		46.941	0.000509491
					304.41	2.9		48.678	0.000991722		47.802	0.000450392		46.844	0.00123		47.518	0.000511077
					304.63	2.89		49.267	0.00101		48.395	0.000458175		47.413	0.00123		48.103	0.000511649
					304.85	2.88		49.862	0.00104		48.992	0.000465703		47.989	0.00123		48.683	0.000513012
					305.07	2.89		50.469	0.00106		49.586	0.000473242		48.565	0.00124		49.268	0.000515671
					305.29	2.88		51.062	0.00109		50.204	0.000481103		49.146	0.00124		49.844	0.000515567
					305.5	2.87		51.659	0.00111		50.831	0.000489422		49.717	0.00125		50.439	0.000516322
					305.72	2.87		52.264	0.00113		51.433	0.000497456		50.305	0.00125		51.034	0.000520027
					305.93	2.87		52.888	0.00116		52.047	0.000505599		50.899	0.00126		51.612	0.000518249
					306.14	2.85		53.546	0.00119		52.668	0.000513944		51.477	0.00126		52.195	0.000519162
					306.36	2.85		54.206	0.00122		53.319	0.000522484		52.064	0.00126		52.786	0.000521286
					306.59	2.84		54.809	0.00125		53.991	0.000531674		52.654	0.00127		53.401	0.000521899
					306.82	2.85		55.255	0.00128		54.628	0.000541335		53.255	0.00128		54.019	0.000525207
					307.05	2.83		55.692	0.00131		55.175	0.000551296		53.868	0.00128		54.627	0.000524322
					307.27	2.83		56.206	0.00134		55.573	0.00056074		54.487	0.00128		55.179	0.000524673
					307.49	2.81		56.732	0.00136		56.077	0.000570098		55.066	0.00129		55.616	0.000527527
					307.7	2.82		57.249	0.00139		56.6	0.000579264		55.534	0.00129		56.117	0.000527518
					307.91	2.81		57.771	0.00142		57.121	0.000587805		56.031	0.0013		56.632	0.000528403
					308.1	2.81		58.297	0.00145		57.644	0.000597234		56.518	0.0013		57.136	0.000531499
					308.28	2.79		58.83	0.00148		58.177	0.000606523		57.02	0.0013		57.66	0.000530797
					308.45	2.8		59.386	0.00151		58.706	0.000615663		57.54	0.00131		58.179	0.000531838
					308.6	2.79		59.978	0.00155		59.251	0.000626315		58.066	0.00131		58.703	0.000533982
					308.74	2.8		60.647	0.00158		59.828	0.000635628		58.592	0.00132		59.231	0.000534495
					308.88	2.77		61.29	0.00162		60.488	0.000646154		59.117	0.00132		59.789	0.000534312
					309.02	2.77		61.914	0.00165		61.145	0.000656727		59.681	0.00132		60.395	0.000538145
					309.14	2.77		62.531	0.00169		61.779	0.000667283		60.283	0.00133		61.072	0.000537661
					309.27	2.76		63.152	0.00173		62.396	0.000678736		60.959	0.00133		61.708	0.000540868
					309.39	2.77		63.779	0.00177		63.016	0.000689851		61.573	0.00134		62.324	0.000537458
					309.51	2.76		64.482	0.00181		63.651	0.000701815		62.184	0.00134		62.947	0.000540059
					309.63	2.76		65.206	0.00186		64.321	0.000712775		62.779	0.00134		63.558	0.00054215
					309.75	2.76		65.924	0.00191		65.021	0.000727043		63.394	0.00135		64.194	0.000543424
					309.87	2.76		66.661	0.00196		65.731	0.000741552		64.036	0.00135		64.862	0.000544453
					309.99	2.74		67.404	0.00201		66.445	0.000756051		64.719	0.00136		65.53	0.000545737
					310.11	2.75		68.171	0.00206		67.161	0.000770977		65.399	0.00136		66.215	0.000545912
					310.22	2.75		68.944	0.00212		67.893	0.000786078		66.092	0.00136		66.932	0.000546613
					310.34	2.75		69.714	0.00218		68.672	0.000801902		66.791	0.00137		67.663	0.000549309
					310.45	2.74		70.528	0.00223		69.477	0.000818928		67.519	0.00137		68.416	0.000550309
					310.56	2.73		71.559	0.0023		70.334	0.000836558		68.257	0.00138		69.189	0.000551779
					310.68	2.73		72.903	0.00239		71.236	0.000856229		69.018	0.00138		69.968	0.000552313
					310.79	2.73		74.302	0.00249		72.266	0.000876744		69.805	0.00139		70.785	0.000555177
					310.89	2.73		75.669	0.00259		73.589	0.000900725		70.589	0.00139		71.683	0.000555908
					311	2.72		77.15	0.0027		75.281	0.00093353		71.433	0.00139		72.674	0.000558308
					311.1	2.72		79.52	0.00282		77.114	0.000972284		72.384	0.0014		73.86	0.000560791
					311.2	2.72		80.374	0.00281		79.947	0.00101		73.52	0.00141		75.15	0.000559867
					311.29	2.72		79.933	0.00281		80.436	0.00105		74.767	0.00141		76.497	0.000563004
					311.39	2.71		79.124	0.00281		79.026	0.00105		76.065	0.00142		78.377	0.00056604
					311.48	2.72		79.214	0.00282		79.015	0.00105		78.162	0.00143		80.394	0.000567954
					311.57	2.71		79.439	0.00283		79.193	0.00106		80.571	0.00143		79.819	0.000569263
					311.65	2.7		79.767	0.00284		79.442	0.00106		79.332	0.00144		79.118	0.00056931
					311.74	2.71		79.923	0.00284		79.666	0.00106		79.094	0.00144		79.316	0.000569052
					311.83	2.71		80.057	0.00284		79.848	0.00107		79.363	0.00143		79.643	0.000570703
					311.9	2.7		80.101	0.00282		80.06	0.00107		79.76	0.00144		79.835	0.000569674
					311.98	2.7		80.141	0.00289		80.137	0.00107		79.924	0.00144		80.018	0.00056983
					312.06	2.7		80.154	0.00289		80.18	0.00107		80.015	0.00144		80.147	0.000570049
					312.14	2.7		80.101	0.00287		80.249	0.00106		80.113	0.00143		80.188	0.000569922
					312.21	2.69		80.191	0.00286		80.165	0.00106		80.157	0.00144		80.222	0.00057053
					312.28	2.7		80.213	0.00284		80.225	0.00106		80.2	0.00144		80.222	0.00056869
					312.35	2.69		80.261	0.00283		80.271	0.00105		80.216	0.00143		80.225	0.000568967
					312.42	2.7		80.307	0.00282		80.315	0.00105		80.21	0.00143		80.238	0.000569193
					312.49	2.69		80.361	0.00282		80.369	0.00105		80.225	0.00143		80.257	0.000568574
					312.56	2.69		80.422	0.00281		80.392	0.00105		80.243	0.00143		80.27	0.000568625
					312.63	2.7		80.466	0.0028		80.504	0.00105		80.272	0.00143		80.273	0.000568917
					312.69	2.69		80.591	0.0028		80.599	0.00105		80.32	0.00143		80.326	0.000568902
					312.75	2.69		80.685	0.00279		80.673	0.00105		80.367	0.00143		80.387	0.00056859
					312.81	2.69		80.774	0.00279		80.75	0.00105		80.425	0.00143		80.468	0.000568773
					312.87	2.69		80.877	0.00279		80.874	0.00105		80.482	0.00143		80.53	0.000568342
					312.93	2.69		80.974	0.00279		80.957	0.00105		80.558	0.00142		80.615	0.000569076
					312.99	2.69		81.07	0.00279		81.041	0.00105		80.647	0.00143		80.723	0.000569152
					313.04	2.68		81.198	0.00279		81.134	0.00105		80.749	0.00143		80.716	0.000568761
					313.1	2.69		81.324	0.0028		81.284	0.00105		80.847	0.00143		80.88	0.000568439
					313.15	2.68		81.452	0.0028		81.375	0.00105		80.909	0.00142		80.997	0.000569129
					313.21	2.68		81.619	0.0028		81.518	0.00106		81.028	0.00142		81.111	0.000569146
					313.26	2.68		81.73	0.00281		81.606	0.00106		81.137	0.00142		81.222	0.000569209
					313.31	2.68		81.913	0.00282		81.732	0.00106		81.252	0.00142		81.394	0.000569634
					313.36	2.68		82.106	0.00282		81.905	0.00106		81.356	0.00142		81.539	0.000569767
					313.4	2.68		82.375	0.00283		82.039	0.00107		81.505	0.00142		81.657	0.000570035
					313.45	2.68		82.611	0.00284		82.196	0.00107		81.644	0.00142		81.802	0.000570595
					313.5	2.68		84.461	0.00285		82.336	0.00108		81.8	0.00142		82.022	0.000570121
					313.54	2.68		85.205	0.00286		82.392	0.00108		81.885	0.00142		82.32	0.000570177
					313.59	2.67		85.683	0.00288		82.737	0.00108		82.055	0.00142		82.48	0.000571915
					313.63	2.67		86.201	0.00289		83.048	0.00109		82.233	0.00142		83.102	0.000571803
					313.67	2.67		86.68	0.00291		83.66	0.00109		82.415	0.00143		84.751	0.000572335
					313.71	2.68		87.121	0.00293		85.733	0.0011		82.738	0.00143		85.54	0.00057224
					313.75	2.68		87.556	0.00295		86.5	0.00111		83.009	0.00143		85.978	0.000570413
					313.79	2.68		87.956	0.00297		87.002	0.00111		84.885	0.00143		86.393	0.000574244
					313.83	2.67		88.352	0.00299		87.504	0.00112		85.617	0.00143		86.795	0.000570204
					313.87	2.67		88.702	0.00301		87.974	0.00113		86.546	0.00143		87.156	0.000575128
					313.91	2.67		89.09	0.00304		88.496	0.00114		87.109	0.00143		87.632	0.000573976
					313.94	2.67		89.417	0.00306		88.868	0.00114		87.533	0.00143		88.009	0.000574425
					313.98	2.67		89.796	0.00309		89.222	0.00115		87.979	0.00143		88.473	0.000574172
					314.01	2.67		90.157	0.00312		89.642	0.00116		88.341	0.00143		88.812	0.000576141
					314.05	2.67		90.616	0.00315		89.973	0.00117		88.777	0.00144		89.236	0.000575173
					314.08	2.67		91.071	0.00318		90.392	0.00118		89.137	0.00144		89.683	0.00057614
					314.11	2.67		91.486	0.00321		90.778	0.00119		89.517	0.00144		90.089	0.00057769
					314.15	2.67		91.89	0.00324		91.204	0.0012		89.979	0.00144		90.579	0.000578286
					314.17	2.67		92.383	0.00327		91.598	0.00121		90.432	0.00144		90.957	0.000576992
					314.21	2.67		92.824	0.0033		92.021	0.00122		90.838	0.00144		91.398	0.000579229
					314.23	2.67		93.26	0.00333		92.475	0.00123		91.275	0.00145		91.748	0.000579141
					314.26	2.66		93.669	0.00337		92.909	0.00124		91.734	0.00145		92.165	0.000580563
					314.29	2.67		93.996	0.0034		93.395	0.00125		92.098	0.00145		92.538	0.000581099
					314.32	2.67		94.409	0.00343		93.857	0.00126		92.51	0.00145		92.892	0.000581637
					314.35	2.66		94.88	0.00347		94.274	0.00127		92.874	0.00145		93.272	0.00057921
					314.37	2.66		95.293	0.0035		94.693	0.00128		93.242	0.00145		93.672	0.000584237
					314.4	2.67		95.716	0.00353		95.092	0.00129		93.625	0.00146		94.061	0.000580727
					314.43	2.66		96.166	0.00357		95.509	0.0013		93.996	0.00146		94.367	0.000582875
					314.45	2.66		96.624	0.00361		95.897	0.00131		94.466	0.00146		94.818	0.000585285
					314.48	2.66		97.082	0.00364		96.331	0.00133		94.871	0.00146		95.296	0.000585103
					314.5	2.66		97.502	0.00368		96.726	0.00134		95.373	0.00146		95.726	0.000585129
					314.52	2.66		97.91	0.00371		97.186	0.00135		95.867	0.00147		96.191	0.000586083
					314.55	2.66		98.363	0.00375		97.626	0.00136		96.272	0.00147		96.596	0.000581812
					314.57	2.66		98.755	0.00379		98.11	0.00137		96.702	0.00147		97.009	0.000591465
					314.59	2.66		99.25	0.00382		98.549	0.00138		97.13	0.00147		97.435	0.000586244
					314.62	2.66		99.713	0.00386		98.972	0.00139		97.531	0.00147		97.834	0.000587368
					314.64	2.66		100.17	0.0039		99.436	0.00141		97.995	0.00147		98.27	0.000586479
					314.66	2.66		100.65	0.00394		99.831	0.00142		98.362	0.00148		98.656	0.000590789
					314.68	2.66		101.08	0.00398		100.27	0.00143		98.818	0.00148		99.053	0.000589338
					314.7	2.66		101.57	0.00402		100.73	0.00144		99.275	0.00148		99.497	0.000591812
					314.72	2.66		102.01	0.00406		101.13	0.00145		99.721	0.00148		99.953	0.000591287
					314.74	2.66		102.45	0.0041		101.63	0.00147		100.09	0.00148		100.45	0.000594741
					314.76	2.66		102.92	0.00414		102.14	0.00148		100.51	0.00149		100.94	0.000593922
					314.77	2.65		103.36	0.00418		102.57	0.00149		100.95	0.00149		101.44	0.000594555
					314.79	2.66		103.85	0.00422		103.05	0.00151		101.36	0.00149		101.96	0.000595722
					314.81	2.66		104.34	0.00426		103.48	0.00152		101.82	0.00149		102.42	0.000595377
					314.83	2.65		104.83	0.0043		103.97	0.00153		102.27	0.00149		102.88	0.000594435
					314.84	2.66		105.34	0.00435		104.37	0.00154		102.73	0.0015		103.31	0.000594434
					314.86	2.66		105.82	0.00439		104.85	0.00156		103.18	0.0015		103.77	0.000597803
					314.88	2.65		106.31	0.00443		105.33	0.00157		103.66	0.0015		104.2	0.000600019
					314.89	2.65		106.8	0.00448		105.79	0.00158		104.16	0.0015		104.61	0.000599238
					314.91	2.65		107.27	0.00452		106.35	0.0016		104.64	0.00151		105.05	0.000599942
					314.92	2.66		107.74	0.00457		106.83	0.00161		105.12	0.00151		105.52	0.000599417
					314.94	2.66		108.22	0.00461		107.33	0.00162		105.57	0.00151		105.97	0.000601642
					314.95	2.66		108.68	0.00466		107.82	0.00164		106.02	0.00151		106.45	0.000601746
					314.97	2.65		109.14	0.00471		108.27	0.00165		106.47	0.00151		106.98	0.000603329
					314.98	2.66		109.62	0.00475		108.78	0.00167		106.96	0.00152		107.52	0.000603131
					314.99	2.65		110.11	0.0048		109.27	0.00168		107.45	0.00152		108.07	0.000604051
					315.01	2.66		110.61	0.00485		109.71	0.0017		107.94	0.00152		108.58	0.000604579
					315.02	2.66		111.15	0.0049		110.17	0.00171		108.46	0.00152		109.09	0.000605685
								111.68	0.00495		110.61	0.00173		108.98	0.00152		109.57	0.000607199
								112.23	0.005		111.11	0.00174		109.5	0.00153		110.06	0.000609341
								112.73	0.00506		111.59	0.00176		110	0.00153		110.5	0.000607658
								113.25	0.00511		112.11	0.00177		110.47	0.00153		110.97	0.000609226
								113.76	0.00516		112.63	0.00179		110.96	0.00153		111.42	0.000608538
								114.24	0.00521		113.19	0.0018		111.46	0.00153		111.88	0.000610328
								114.71	0.00527		113.72	0.00182		111.93	0.00154		112.36	0.000607865
								115.2	0.00532		114.26	0.00184		112.41	0.00154		112.86	0.00061477
								115.68	0.00537		114.77	0.00185		112.88	0.00154		113.38	0.00061201
								116.2	0.00542		115.27	0.00187		113.35	0.00154		113.94	0.000613488
								116.71	0.00548		115.78	0.00189		113.85	0.00154		114.52	0.000616149
								117.25	0.00553		116.26	0.0019		114.38	0.00155		115.08	0.00061687
								117.82	0.00559		116.74	0.00192		114.94	0.00155		115.62	0.000617496
								118.4	0.00565		117.25	0.00194		115.5	0.00155		116.14	0.000613173
								118.95	0.0057		117.72	0.00196		116.06	0.00155		116.66	0.000618038
								119.48	0.00576		118.23	0.00197		116.6	0.00155		117.15	0.000618256
								120.02	0.00582		118.73	0.00199		117.13	0.00155		117.64	0.000620479
								120.53	0.00588		119.27	0.00201		117.65	0.00156		118.12	0.000620712
								121.05	0.00594		119.8	0.00202		118.16	0.00156		118.6	0.000619705
								121.56	0.006		120.4	0.00204		118.66	0.00156		119.09	0.000621094
								122.08	0.00606		120.95	0.00206		119.14	0.00157		119.6	0.000623102
								122.58	0.00612		121.49	0.00208		119.63	0.00157		120.14	0.000624057
								123.09	0.00618		122.04	0.0021		120.12	0.00157		120.71	0.000626302
								123.62	0.00624		122.56	0.00212		120.62	0.00157		121.3	0.000626379
								124.15	0.0063		123.08	0.00214		121.15	0.00158		121.89	0.000625952
								124.71	0.00637		123.61	0.00215		121.69	0.00158		122.46	0.000629336
								125.3	0.00643		124.13	0.00217		122.26	0.00158		123.01	0.000628794
								125.9	0.00649		124.64	0.00219		122.84	0.00158		123.54	0.000629794
								126.49	0.00656		125.15	0.00221		123.42	0.00158		124.07	0.000630467
								127.06	0.00663		125.66	0.00223		123.98	0.00159		124.58	0.000629972
								127.62	0.00669		126.19	0.00225		124.53	0.00159		125.09	0.000632801
								128.17	0.00676		126.73	0.00227		125.07	0.00159		125.6	0.000632456
								128.71	0.00683		127.29	0.00229		125.61	0.00159		126.1	0.000633592
								129.25	0.0069		127.87	0.00231		126.14	0.00159		126.63	0.00063522
								129.78	0.00696		128.45	0.00233		126.66	0.0016		127.16	0.000634848
								130.31	0.00703		129.04	0.00235		127.18	0.0016		127.72	0.000637711
								130.83	0.0071		129.61	0.00237		127.7	0.0016		128.3	0.000637076
								131.37	0.00717		130.16	0.00239		128.21	0.0016		128.91	0.000638621
								131.92	0.00724		130.71	0.00241		128.76	0.0016		129.52	0.00063958
								132.5	0.00731		131.25	0.00243		129.31	0.00161		130.12	0.000639471
								133.09	0.00738		131.78	0.00245		129.9	0.00161		130.69	0.000640705
								133.7	0.00745		132.3	0.00247		130.5	0.00161		131.26	0.000640674
								134.32	0.00752		132.83	0.00249		131.1	0.00162		131.8	0.000642657
								134.92	0.0076		133.38	0.00252		131.68	0.00162		132.34	0.00064456
								135.5	0.00767		133.94	0.00254		132.25	0.00162		132.87	0.000642519
								136.07	0.00774		134.51	0.00256		132.81	0.00162		133.39	0.000646078
								136.64	0.00782		135.11	0.00258		133.36	0.00162		133.92	0.000646255
								137.2	0.00789		135.71	0.0026		133.9	0.00163		134.44	0.000647161
								137.77	0.00797		136.3	0.00262		134.43	0.00163		135	0.000647668
								138.32	0.00804		136.88	0.00264		134.97	0.00163		135.57	0.000647012
								138.86	0.00811		137.45	0.00267		135.52	0.00164		136.18	0.000651274
								139.41	0.00819		138.01	0.00269		136.1	0.00164		136.81	0.000649517
								139.97	0.00826		138.55	0.00271		136.69	0.00164		137.45	0.000652426
								140.56	0.00834		139.09	0.00273		137.3	0.00164		138.06	0.000653173
								141.16	0.00842		139.65	0.00276		137.91	0.00164		138.65	0.000653488
								141.78	0.0085		140.21	0.00278		138.51	0.00165		139.22	0.000655459
								142.41	0.00858		140.79	0.0028		139.09	0.00165		139.79	0.000656212
								143.04	0.00866		141.39	0.00282		139.67	0.00165		140.34	0.000656874
								143.65	0.00874		142	0.00285		140.24	0.00165		140.88	0.000657798
								144.25	0.00882		142.6	0.00287		140.79	0.00166		141.42	0.000658593
								144.82	0.00891		143.21	0.00289		141.35	0.00166		141.96	0.000660715
								145.41	0.00899		143.8	0.00292		141.91	0.00166		142.51	0.000662387
								145.98	0.00907		144.38	0.00294		142.49	0.00166		143.09	0.000661482
								146.55	0.00915		144.96	0.00297		143.08	0.00167		143.69	0.000663882
								147.14	0.00924		145.52	0.00299		143.69	0.00167		144.32	0.000663752
								147.74	0.00932		146.09	0.00301		144.31	0.00167		144.98	0.0006652
								148.34	0.0094		146.68	0.00304		144.93	0.00167		145.62	0.000666372
								148.96	0.00949		147.26	0.00306		145.54	0.00168		146.26	0.000667222
								149.6	0.00958		147.87	0.00309		146.14	0.00168		146.87	0.000668788
								150.22	0.00966		148.48	0.00311		146.73	0.00168		147.47	0.000668921
								150.84	0.00975		149.1	0.00313		147.31	0.00168		148.04	0.000671235
								151.45	0.00984		149.72	0.00316		147.89	0.00168		148.59	0.000670433
								152.05	0.00993		150.34	0.00318		148.45	0.00169		149.15	0.000672503
								152.64	0.01002		150.94	0.00321		149.04	0.00169		149.69	0.000673036
								153.22	0.0101		151.54	0.00324		149.63	0.00169		150.25	0.000674684
								153.82	0.01019		152.13	0.00326		150.24	0.00169		150.82	0.00067478
								154.43	0.01028		152.71	0.00329		150.86	0.0017		151.42	0.000676316
								155.05	0.01038		153.29	0.00331		151.49	0.0017		152.05	0.000677512
								155.68	0.01047		153.89	0.00334		152.12	0.0017		152.71	0.000678435
								156.32	0.01056		154.5	0.00336		152.74	0.0017		153.38	0.000679365
								156.97	0.01065		155.11	0.00339		153.35	0.00171		154.06	0.000679776
								157.61	0.01075		155.73	0.00341		153.95	0.00171		154.69	0.000682574
								158.24	0.01085		156.37	0.00344		154.54	0.00171		155.29	0.000683049
								158.86	0.01094		157.01	0.00347		155.12	0.00171		155.87	0.000685094
								159.49	0.01104		157.65	0.00349		155.72	0.00171		156.44	0.000685811
								160.1	0.01114		158.29	0.00352		156.31	0.00172		157.01	0.000685966
								160.71	0.01123		158.9	0.00355		156.92	0.00172		157.58	0.000689232
								161.33	0.01133		159.52	0.00357		157.54	0.00172		158.16	0.00068834
								161.93	0.01143		160.11	0.0036		158.19	0.00173		158.74	0.000689716
								162.53	0.01152		160.7	0.00363		158.84	0.00172		159.35	0.000690446
								163.14	0.01162		161.29	0.00365		159.49	0.00173		159.97	0.000691127
								163.74	0.01172		161.89	0.00368		160.12	0.00173		160.61	0.000692581
								164.37	0.01181		162.51	0.00371		160.73	0.00174		161.28	0.000696787
								165.03	0.01191		163.14	0.00373		161.34	0.00174		161.96	0.000693916
								165.7	0.01201		163.78	0.00376		161.94	0.00174		162.63	0.000696518
								166.38	0.01211		164.44	0.00379		162.56	0.00174		163.27	0.000698515
								167.06	0.01221		165.1	0.00382		163.17	0.00175		163.87	0.000697907
								167.71	0.01231		165.75	0.00384		163.77	0.00175		164.46	0.000702151
								168.34	0.01241		166.4	0.00387		164.36	0.00175		165.03	0.000699398
								168.96	0.01251		167.03	0.0039		164.95	0.00176		165.61	0.000702225
								169.57	0.0126		167.65	0.00392		165.55	0.00176		166.2	0.000703593
								170.17	0.0127		168.25	0.00395		166.17	0.00176		166.79	0.000703817
								170.78	0.01279		168.86	0.00398		166.82	0.00176		167.4	0.00070411
								171.39	0.01288		169.46	0.00401		167.5	0.00177		168.04	0.00070763
								172.01	0.01298		170.07	0.00403		168.18	0.00177		168.7	0.000707591
								172.65	0.01306		170.69	0.00406		168.86	0.00177		169.38	0.000709655
								173.31	0.01315		171.33	0.00409		169.52	0.00177		170.05	0.000709622
								174	0.01324		171.99	0.00412		170.15	0.00177		170.69	0.000710458
								174.7	0.01333		172.67	0.00414		170.76	0.00178		171.32	0.000713278
								175.37	0.01341		173.37	0.00417		171.36	0.00178		171.93	0.000715157
								176.02	0.01349		174.04	0.0042		171.93	0.00178		172.53	0.000714791
								176.64	0.01357		174.69	0.00423		172.51	0.00179		173.12	0.00071471
								177.26	0.01364		175.32	0.00425		173.09	0.00179		173.71	0.000718333
								177.87	0.01372		175.92	0.00428		173.69	0.00179		174.31	0.000719131
								178.47	0.01378		176.52	0.00431		174.3	0.00179		174.93	0.000719233
								179.1	0.01385		177.12	0.00433		174.94	0.0018		175.57	0.00072106
								179.73	0.01391		177.74	0.00436		175.59	0.0018		176.22	0.000722127
								180.38	0.01397		178.37	0.00438		176.27	0.0018		176.9	0.000722242
								181.06	0.01403		179.04	0.00441		176.96	0.0018		177.61	0.00072467
								181.76	0.01408		179.72	0.00443		177.62	0.00181		178.31	0.000727221
								182.47	0.01414		180.41	0.00445		178.24	0.00181		178.98	0.000726874
								183.16	0.0142		181.08	0.00448		178.85	0.00181		179.59	0.000728959
								183.82	0.01424		181.73	0.0045		179.43	0.00182		180.19	0.000728378
								184.46	0.0143		182.37	0.00453		180.01	0.00182		180.78	0.000731179
								185.08	0.01434		183	0.00455		180.6	0.00182		181.36	0.000730613
								185.69	0.01439		183.62	0.00458		181.2	0.00183		181.95	0.00073221
								186.31	0.01444		184.25	0.0046		181.81	0.00183		182.57	0.00073371
								186.94	0.01449		184.89	0.00462		182.45	0.00183		183.2	0.000732166
								187.6	0.01454		185.53	0.00465		183.11	0.00183		183.85	0.000735906
								188.28	0.0146		186.19	0.00467		183.81	0.00183		184.55	0.000736127
								188.96	0.01466		186.89	0.0047		184.51	0.00184		185.24	0.00073856
								189.65	0.01473		187.6	0.00472		185.16	0.00184		185.93	0.000740566
								190.32	0.01479		188.28	0.00475		185.79	0.00184		186.59	0.000739043
								190.98	0.01486		188.93	0.00477		186.4	0.00185		187.23	0.000742348
								191.62	0.01493		189.57	0.00479		186.99	0.00185		187.85	0.000743443
								192.26	0.015		190.19	0.00482		187.58	0.00185		188.45	0.000745654
								192.91	0.01508		190.81	0.00484		188.18	0.00185		189.05	0.000746767
								193.55	0.01515		191.43	0.00487		188.79	0.00186		189.66	0.000747281
								194.22	0.01523		192.08	0.0049		189.41	0.00186		190.31	0.000749236
								194.9	0.01531		192.73	0.00492		190.05	0.00186		190.98	0.000752034
								195.6	0.01539		193.41	0.00494		190.73	0.00186		191.66	0.000751962
								196.3	0.01547		194.09	0.00497		191.41	0.00187		192.33	0.000752348
								196.97	0.01555		194.78	0.00499		192.08	0.00187		192.99	0.000751581
								197.64	0.01562		195.44	0.00501		192.72	0.00187		193.64	0.000755732
								198.3	0.0157		196.1	0.00504		193.35	0.00188		194.27	0.000755278
								198.94	0.01577		196.74	0.00506		193.97	0.00188		194.9	0.000757649
								199.57	0.01584		197.37	0.00509		194.57	0.00188		195.53	0.000759678
								200.23	0.0159		197.99	0.00511		195.19	0.00188		196.19	0.000760972
								200.9	0.01597		198.62	0.00513		195.82	0.00189		196.86	0.000763254
								201.58	0.01603		199.26	0.00515		196.47	0.00189		197.53	0.000764012
								202.28	0.01609		199.92	0.00517		197.14	0.00189		198.19	0.000763997
								202.97	0.01615		200.6	0.00519		197.81	0.0019		198.85	0.000766325
								203.63	0.0162		201.26	0.00521		198.47	0.0019		199.49	0.000769082
								204.29	0.01625		201.92	0.00523		199.11	0.0019		200.13	0.000769356
								204.95	0.0163		202.57	0.00525		199.74	0.0019		200.76	0.000770164
								205.59	0.01635		203.21	0.00527		200.36	0.00191		201.41	0.00077364
								206.24	0.0164		203.84	0.00529		200.97	0.00191		202.07	0.000772874
								206.9	0.01644		204.48	0.0053		201.61	0.00191		202.74	0.000774736
								207.58	0.01649		205.13	0.00532		202.26	0.00191		203.4	0.000776369
								208.29	0.01653		205.8	0.00534		202.92	0.00192		204.05	0.000778483
								208.99	0.01657		206.46	0.00535		203.57	0.00192		204.71	0.000778786
								209.67	0.01662		207.12	0.00537		204.22	0.00192		205.35	0.00078083
								210.34	0.01667		207.77	0.00539		204.86	0.00192		205.99	0.00078179
								211.01	0.01671		208.42	0.00541		205.49	0.00193		206.62	0.000783178
								211.66	0.01676		209.07	0.00542		206.13	0.00193		207.27	0.000785325
								212.32	0.01681		209.72	0.00544		206.76	0.00193		207.93	0.000786082
								212.99	0.01686		210.38	0.00545		207.41	0.00193		208.61	0.000787488
								213.67	0.01691		211.06	0.00547		208.08	0.00194		209.31	0.000790173
								214.36	0.01697		211.72	0.00549		208.73	0.00194		210.01	0.000790165
								215.04	0.01702		212.39	0.00551		209.38	0.00194		210.68	0.000791744
								215.72	0.01709		213.05	0.00553		210.04	0.00195		211.33	0.000794593
								216.39	0.01715		213.7	0.00554		210.67	0.00195		211.98	0.000793902
								217.06	0.01721		214.35	0.00556		211.31	0.00195		212.61	0.000796768
								217.72	0.01728		215	0.00558		211.95	0.00196		213.24	0.000794213
								218.4	0.01735		215.66	0.0056		212.61	0.00195		213.89	0.000797865
								219.09	0.01742		216.34	0.00563		213.27	0.00196		214.56	0.000797047
								219.79	0.0175		217.01	0.00565		213.93	0.00196		215.24	0.00080099
								220.47	0.01759		217.67	0.00567		214.59	0.00197		215.91	0.000803654
								221.15	0.01767		218.33	0.00569		215.23	0.00197		216.58	0.000806395
								221.83	0.01776		218.99	0.00571		215.88	0.00197		217.24	0.000804377
								222.5	0.01785		219.63	0.00574		216.51	0.00197		217.89	0.000808621
								223.16	0.01795		220.28	0.00576		217.15	0.00198		218.54	0.000807729
								223.83	0.01805		220.94	0.00579		217.8	0.00198		219.21	0.000810843
								224.51	0.01815		221.61	0.00581		218.46	0.00198		219.88	0.000811246
								225.22	0.01826		222.3	0.00584		219.12	0.00199		220.56	0.000812934
								225.94	0.01837		223	0.00586		219.78	0.00199		221.24	0.000815666
								226.65	0.01848		223.69	0.00589		220.44	0.00199		221.91	0.000817666
								227.35	0.01859		224.37	0.00592		221.08	0.002		222.57	0.000818124
								228.04	0.01871		225.03	0.00594		221.72	0.002		223.23	0.000820657
								228.69	0.01882		225.67	0.00597		222.36	0.002		223.89	0.000821184
								229.35	0.01894		226.33	0.006		223	0.00201		224.57	0.000823766
								230.01	0.01905		226.99	0.00603		223.65	0.00201		225.25	0.00082345
								230.7	0.01917		227.66	0.00606		224.34	0.00201		225.93	0.00082846
								231.4	0.01928		228.33	0.00609		225.03	0.00202		226.61	0.000829375
								232.1	0.0194		229.01	0.00611		225.71	0.00202		227.28	0.000830293
								232.79	0.01952		229.68	0.00614		226.37	0.00202		227.95	0.000832216
								233.48	0.01963		230.34	0.00617		227.02	0.00203		228.61	0.000833945
								234.15	0.01975		231	0.0062		227.66	0.00203		229.28	0.000835845
								234.82	0.01987		231.65	0.00623		228.3	0.00203		229.95	0.000837074
								235.5	0.01998		232.32	0.00626		228.95	0.00204		230.63	0.000839157
								236.19	0.0201		233	0.00629		229.6	0.00204		231.31	0.000841147
								236.88	0.02022		233.69	0.00632		230.26	0.00204		231.98	0.000842251
								237.58	0.02034		234.37	0.00634		230.92	0.00205		232.64	0.000843991
								238.26	0.02045		235.04	0.00637		231.58	0.00205		233.3	0.00084487
								238.95	0.02057		235.7	0.0064		232.23	0.00206		233.95	0.000844725
								239.62	0.02069		236.36	0.00643		232.89	0.00206		234.62	0.000849146
								240.29	0.02081		237.02	0.00646		233.54	0.00206		235.32	0.000846777
								240.97	0.02093		237.7	0.00649		234.2	0.00207		236.02	0.000852679
								241.66	0.02104		238.37	0.00651		234.88	0.00207		236.71	0.000853425
								242.37	0.02116		239.05	0.00655		235.54	0.00207		237.39	0.000854356
								243.1	0.02128		239.72	0.00657		236.2	0.00208		238.05	0.00085705
								243.82	0.0214		240.4	0.0066		236.87	0.00208		238.71	0.000857398
								244.52	0.02151		241.06	0.00663		237.52	0.00208		239.37	0.00086062
								245.2	0.02163		241.75	0.00666		238.18	0.00209		240.04	0.000861642
								245.88	0.02175		242.43	0.00669		238.85	0.00209		240.72	0.000862533
								246.56	0.02187		243.12	0.00671		239.52	0.0021		241.41	0.000864936
								247.25	0.02198		243.81	0.00674		240.19	0.0021		242.1	0.000864334
								247.95	0.0221		244.5	0.00677		240.87	0.0021		242.78	0.000868512
								248.64	0.02222		245.18	0.0068		241.53	0.00211		243.46	0.000870295
								249.34	0.02232		245.85	0.00683		242.19	0.00211		244.13	0.00087254
								250.04	0.02244		246.51	0.00685		242.85	0.00211		244.81	0.000873795
								250.73	0.02255		247.18	0.00688		243.52	0.00212		245.5	0.000874993
								251.42	0.02267		247.87	0.00691		244.18	0.00212		246.18	0.000877234
								252.12	0.02278		248.58	0.00693		244.85	0.00212		246.87	0.000877791
								252.83	0.02289		249.3	0.00696		245.52	0.00213		247.55	0.000880385
								253.54	0.023		250	0.00699		246.19	0.00213		248.24	0.000881815
								254.24	0.02311		250.69	0.00702		246.84	0.00214		248.92	0.000884352
								254.93	0.02322		251.36	0.00704		247.5	0.00214		249.6	0.000886167
								255.63	0.02332		252.02	0.00707		248.16	0.00214		250.29	0.000887824
								256.31	0.02343		252.69	0.0071		248.84	0.00215		250.98	0.000889765
								257	0.02353		253.38	0.00713		249.52	0.00215		251.67	0.000892346
								257.71	0.02364		254.07	0.00715		250.2	0.00216		252.35	0.000891987
								258.44	0.02375		254.77	0.00718		250.87	0.00216		253.03	0.000894221
								259.18	0.02385		255.47	0.00721		251.53	0.00216		253.71	0.000896949
								259.89	0.02395		256.16	0.00723		252.2	0.00217		254.4	0.00089754
								260.6	0.02406		256.84	0.00726		252.86	0.00217		255.09	0.000898417
								261.29	0.02416		257.52	0.00729		253.54	0.00217		255.79	0.000904573
								261.96	0.02426		258.21	0.00732		254.22	0.00218		256.48	0.000903287
								262.65	0.02436		258.91	0.00734		254.89	0.00218		257.17	0.000905845
								263.36	0.02446		259.61	0.00737		255.57	0.00219		257.86	0.000907832
								264.05	0.02456		260.31	0.00739		256.23	0.00219		258.54	0.000909425
								264.74	0.02467		261	0.00742		256.89	0.00219		259.23	0.000910611
								265.4	0.02476		261.68	0.00745		257.56	0.0022		259.92	0.000912789
								266.01	0.02486		262.36	0.00747		258.23	0.0022		260.61	0.00091424
								266.59	0.02495		263.04	0.0075		258.9	0.0022		261.3	0.000916304
								267.13	0.02504		263.7	0.00753		259.58	0.00221		261.99	0.000918222
								267.64	0.02514		264.33	0.00755		260.26	0.00221		262.66	0.000919709
								268.14	0.02523		264.91	0.00757		260.93	0.00222		263.33	0.000921986
								268.62	0.02531		265.45	0.0076		261.58	0.00222		264.01	0.000923211
								269.1	0.0254		265.96	0.00762		262.24	0.00222		264.72	0.000925776
								269.58	0.02548		266.46	0.00765		262.91	0.00223		265.41	0.000928881
								270.05	0.02557		266.94	0.00767		263.59	0.00223		266.06	0.000929767
								270.53	0.02564		267.41	0.00769		264.25	0.00223		266.67	0.00093121
								271	0.02573		267.88	0.00771		264.92	0.00224		267.22	0.000934202
								271.47	0.0258		268.34	0.00774		265.58	0.00224		267.73	0.000935889
								271.94	0.02588		268.81	0.00776		266.2	0.00225		268.21	0.000936027
								272.4	0.02596		269.27	0.00778		266.79	0.00225		268.68	0.000938925
								272.86	0.02603		269.73	0.0078		267.33	0.00226		269.14	0.000941357
								273.33	0.02611		270.19	0.00782		267.84	0.00226		269.59	0.000942594
								273.78	0.02618		270.66	0.00784		268.32	0.00226		270.04	0.000944734
								274.23	0.02625		271.13	0.00786		268.78	0.00227		270.49	0.000945324
								274.67	0.02632		271.59	0.00788		269.23	0.00227		270.94	0.000947735
								275.1	0.02639		272.05	0.00789		269.68	0.00227		271.39	0.000949371
								275.52	0.02646		272.49	0.00791		270.12	0.00228		271.83	0.000950698
								275.94	0.02652		272.93	0.00793		270.56	0.00228		272.28	0.000952984
								276.34	0.02659		273.36	0.00795		271.01	0.00228		272.74	0.000953358
								276.74	0.02665		273.78	0.00797		271.44	0.00229		273.19	0.000954941
								277.14	0.02671		274.2	0.00798		271.88	0.00229		273.64	0.0009563
								277.53	0.02678		274.61	0.008		272.32	0.00229		274.09	0.000958471
								277.9	0.02684		275.01	0.00802		272.76	0.0023		274.51	0.000958439
								278.28	0.0269		275.41	0.00803		273.19	0.0023		274.93	0.000961125
								278.65	0.02695		275.8	0.00805		273.63	0.0023		275.34	0.000960439
								279.01	0.02701		276.18	0.00807		274.07	0.0023		275.75	0.000963751
								279.37	0.02706		276.56	0.00808		274.5	0.00231		276.15	0.000965152
								279.71	0.02712		276.94	0.0081		274.91	0.00231		276.54	0.000966088
								280.06	0.02717		277.3	0.00811		275.32	0.00231		276.93	0.000968235
								280.4	0.02723		277.66	0.00813		275.72	0.00232		277.31	0.000968001
								280.73	0.02728		278.02	0.00814		276.11	0.00232		277.68	0.000970063
								281.06	0.02733		278.37	0.00815		276.5	0.00232		278.05	0.000971756
								281.38	0.02738		278.72	0.00817		276.88	0.00233		278.41	0.000973216
								281.7	0.02743		279.06	0.00818		277.25	0.00233		278.77	0.000971801
								282.01	0.02748		279.39	0.0082		277.62	0.00233		279.11	0.00097565
								282.32	0.02753		279.72	0.00821		277.98	0.00233		279.45	0.000974719
								282.63	0.02758		280.05	0.00822		278.34	0.00234		279.79	0.000977775
								282.92	0.02762		280.37	0.00823		278.7	0.00234		280.12	0.000978236
								283.22	0.02767		280.68	0.00825		279.04	0.00234		280.45	0.000978773
								283.51	0.02772		280.99	0.00826		279.37	0.00234		280.77	0.000980323
								283.79	0.02777		281.3	0.00827		279.71	0.00235		281.09	0.00098238
								284.07	0.02781		281.6	0.00829		280.03	0.00235		281.4	0.000982419
								284.35	0.02785		281.9	0.0083		280.35	0.00235		281.71	0.000983721
								284.62	0.0279		282.19	0.00831		280.68	0.00235		282.01	0.00098554
								284.89	0.02794		282.48	0.00832		280.99	0.00236		282.31	0.000986368
								285.15	0.02798		282.76	0.00833		281.3	0.00236		282.61	0.000985778
								285.41	0.02802		283.04	0.00834		281.6	0.00236		282.89	0.000988466
								285.66	0.02807		283.32	0.00835		281.91	0.00236		283.18	0.00098837
								285.91	0.02811		283.59	0.00836		282.2	0.00236		283.46	0.00098897
								286.16	0.02815		283.86	0.00837		282.49	0.00237		283.74	0.000989801
								286.4	0.02819		284.12	0.00838		282.78	0.00237		284.01	0.000991327
								286.63	0.02823		284.38	0.00839		283.06	0.00237		284.28	0.000993089
								286.87	0.02827		284.64	0.0084		283.34	0.00237		284.54	0.00099117
								287.1	0.02831		284.89	0.00841		283.61	0.00238		284.8	0.000994314
								287.33	0.02834		285.14	0.00842		283.89	0.00238		285.06	0.000995599
								287.55	0.02838		285.38	0.00843		284.15	0.00238		285.31	0.000995169
								287.77	0.02842		285.62	0.00844		284.41	0.00238		285.55	0.000997507
								287.99	0.02846		285.86	0.00845		284.67	0.00238		285.8	0.000997064
								288.2	0.02849		286.09	0.00846		284.92	0.00239		286.04	0.000999124
								288.41	0.02853		286.32	0.00847		285.17	0.00239		286.27	0.000999701
								288.61	0.02856		286.55	0.00848		285.42	0.00239		286.5	0.001
								288.82	0.0286		286.77	0.00849		285.66	0.00239		286.73	0.001
								289.01	0.02864		286.99	0.0085		285.9	0.00239		286.96	0.001
								289.21	0.02867		287.21	0.0085		286.14	0.00239		287.18	0.001
								289.4	0.0287		287.42	0.00851		286.37	0.0024		287.4	0.001
								289.59	0.02874		287.63	0.00852		286.59	0.0024		287.61	0.00101
								289.77	0.02877		287.84	0.00853		286.82	0.0024		287.82	0.00101
								289.95	0.0288		288.04	0.00854		287.04	0.0024		288.03	0.00101
								290.13	0.02883		288.24	0.00855		287.26	0.0024		288.23	0.00101
								290.31	0.02886		288.44	0.00855		287.47	0.0024		288.44	0.00101
								290.48	0.0289		288.63	0.00856		287.68	0.00241		288.63	0.00101
								290.65	0.02893		288.82	0.00857		287.89	0.00241		288.83	0.00101
								290.82	0.02896		289.01	0.00858		288.09	0.00241		289.02	0.00101
								290.99	0.02899		289.19	0.00858		288.29	0.00241		289.21	0.00101
								291.15	0.02901		289.38	0.00859		288.49	0.00241		289.39	0.00101
								291.31	0.02904		289.55	0.0086		288.68	0.00241		289.57	0.00101
								291.47	0.02907		289.73	0.0086		288.88	0.00242		289.75	0.00101
								291.62	0.0291		289.9	0.00861		289.07	0.00242		289.93	0.00101
								291.77	0.02912		290.08	0.00862		289.25	0.00242		290.1	0.00101
								291.92	0.02915		290.25	0.00862		289.43	0.00242		290.27	0.00101
								292.07	0.02918		290.41	0.00863		289.61	0.00242		290.44	0.00102
								292.21	0.0292		290.57	0.00864		289.79	0.00242		290.6	0.00101
								292.35	0.02923		290.73	0.00864		289.96	0.00242		290.77	0.00102
								292.49	0.02925		290.89	0.00865		290.13	0.00243		290.93	0.00102
								292.63	0.02928		291.05	0.00865		290.3	0.00243		291.08	0.00102
								292.76	0.0293		291.2	0.00866		290.46	0.00243		291.24	0.00102
								292.9	0.02933		291.35	0.00867		290.63	0.00243		291.39	0.00102
								293.03	0.02935		291.5	0.00867		290.78	0.00243		291.54	0.00102
								293.15	0.02937		291.64	0.00868		290.94	0.00243		291.69	0.00102
								293.28	0.0294		291.79	0.00868		291.1	0.00243		291.83	0.00102
								293.41	0.02942		291.93	0.00869		291.25	0.00243		291.97	0.00102
								293.52	0.02944		292.07	0.0087		291.4	0.00244		292.11	0.00102
								293.64	0.02946		292.21	0.0087		291.55	0.00244		292.25	0.00102
								293.76	0.02948		292.34	0.00871		291.69	0.00244		292.38	0.00102
								293.88	0.0295		292.47	0.00871		291.83	0.00244		292.52	0.00102
								293.99	0.02952		292.6	0.00872		291.97	0.00244		292.65	0.00102
								294.1	0.02955		292.73	0.00872		292.11	0.00244		292.78	0.00102
								294.21	0.02957		292.86	0.00873		292.25	0.00244		292.91	0.00102
								294.32	0.02958		292.98	0.00873		292.39	0.00244		293.04	0.00102
								294.42	0.0296		293.1	0.00874		292.52	0.00244		293.16	0.00102
								294.53	0.02962		293.22	0.00874		292.65	0.00245		293.28	0.00103
								294.63	0.02964		293.34	0.00875		292.78	0.00245		293.4	0.00102
								294.73	0.02966		293.45	0.00875		292.9	0.00245		293.52	0.00103
								294.83	0.02968		293.57	0.00875		293.03	0.00245		293.63	0.00103
								294.92	0.0297		293.68	0.00876		293.15	0.00245		293.75	0.00103
								295.02	0.02971		293.79	0.00876		293.27	0.00245		293.86	0.00103
								295.11	0.02973		293.9	0.00877		293.39	0.00245		293.97	0.00103
								295.2	0.02975		294.01	0.00877		293.51	0.00245		294.07	0.00103
								295.29	0.02977		294.11	0.00877		293.63	0.00245		294.18	0.00103
								295.39	0.02978		294.21	0.00878		293.74	0.00245		294.28	0.00103
								295.47	0.0298		294.31	0.00878		293.85	0.00246		294.39	0.00103
								295.56	0.02982		294.42	0.00878		293.96	0.00246		294.49	0.00103
								295.65	0.02983		294.51	0.00879		294.07	0.00246		294.59	0.00103
								295.73	0.02984		294.61	0.00879		294.17	0.00246		294.68	0.00103
								295.81	0.02986		294.71	0.0088		294.28	0.00246		294.78	0.00103
								295.89	0.02988		294.8	0.0088		294.37	0.00246		294.87	0.00103
								295.97	0.02989		294.89	0.0088		294.48	0.00246		294.96	0.00103
								296.05	0.02991		294.98	0.00881		294.57	0.00246		295.06	0.00103
								296.12	0.02992		295.07	0.00881		294.67	0.00246		295.14	0.00103
								296.2	0.02994		295.16	0.00881		294.76	0.00246		295.23	0.00103
								296.27	0.02995		295.25	0.00882		294.86	0.00246		295.32	0.00103
								296.35	0.02996		295.33	0.00882		294.95	0.00246		295.4	0.00103
								296.42	0.02998		295.42	0.00882		295.04	0.00246		295.48	0.00103
								296.49	0.02999		295.5	0.00883		295.13	0.00247		295.57	0.00103
								296.56	0.03		295.58	0.00883		295.21	0.00247		295.65	0.00103
								296.62	0.03002		295.66	0.00883		295.3	0.00247		295.73	0.00103
								296.69	0.03003		295.74	0.00884		295.38	0.00247		295.81	0.00103
								296.76	0.03004		295.82	0.00884		295.47	0.00247		295.88	0.00103
								296.82	0.03005		295.89	0.00884		295.55	0.00247		295.96	0.00103
								296.89	0.03007		295.97	0.00885		295.63	0.00247		296.03	0.00103
								296.95	0.03008		296.04	0.00885		295.71	0.00247		296.1	0.00103
								297.01	0.03009		296.11	0.00885		295.78	0.00247		296.18	0.00104
								297.07	0.0301		296.19	0.00885		295.86	0.00247		296.25	0.00104
								297.13	0.03011		296.26	0.00886		295.93	0.00247		296.32	0.00104
								297.19	0.03013		296.33	0.00886		296.02	0.00247		296.39	0.00104
								297.25	0.03014		296.4	0.00886		296.09	0.00247		296.45	0.00104
								297.3	0.03015		296.46	0.00886		296.16	0.00247		296.52	0.00104
								297.36	0.03016		296.53	0.00887		296.24	0.00247		296.59	0.00104
								297.41	0.03017		296.6	0.00887		296.31	0.00247		296.65	0.00104
								297.47	0.03018		296.66	0.00887		296.38	0.00248		296.71	0.00104
								297.52	0.03019		296.72	0.00887		296.44	0.00248		296.77	0.00104
								297.57	0.0302		296.78	0.00888		296.51	0.00248		296.84	0.00104
								297.62	0.03021		296.85	0.00888		296.57	0.00248		296.89	0.00104
								297.67	0.03022		296.91	0.00888		296.64	0.00248		296.95	0.00104
								297.72	0.03023		296.96	0.00888		296.71	0.00248		297.01	0.00104
								297.77	0.03024		297.02	0.00888		296.78	0.00248		297.07	0.00104
								297.82	0.03025		297.08	0.00889		296.84	0.00248		297.13	0.00104
								297.86	0.03026		297.14	0.00889		296.9	0.00248		297.18	0.00104
								297.91	0.03027		297.19	0.00889		296.95	0.00248		297.23	0.00104
								297.95	0.03028		297.25	0.00889		297.01	0.00248		297.29	0.00104
								298	0.03029		297.3	0.0089		297.07	0.00248		297.34	0.00104
								298.04	0.03029		297.35	0.0089		297.12	0.00248		297.39	0.00104
								298.08	0.0303		297.4	0.0089		297.18	0.00248		297.44	0.00104
								298.13	0.03031		297.45	0.0089		297.23	0.00248		297.49	0.00104
								298.17	0.03032		297.51	0.0089		297.29	0.00248		297.54	0.00104
								298.21	0.03033		297.55	0.00891		297.34	0.00248		297.59	0.00104
								298.24	0.03034		297.6	0.00891		297.39	0.00248		297.64	0.00104
								298.28	0.03034		297.65	0.00891		297.45	0.00248		297.69	0.00104
								298.32	0.03035		297.7	0.00891		297.52	0.00248		297.73	0.00104
								298.36	0.03036		297.74	0.00891		297.57	0.00249		297.78	0.00104
								298.4	0.03036		297.79	0.00891		297.62	0.00249		297.82	0.00104
								298.43	0.03037		297.83	0.00892		297.67	0.00249		297.86	0.00104
								298.47	0.03038		297.88	0.00892		297.71	0.00249		297.91	0.00104
								298.5	0.03039		297.92	0.00892		297.76	0.00249		297.95	0.00104
								298.54	0.03039		297.96	0.00892		297.8	0.00249		297.99	0.00104
								298.57	0.0304		298.01	0.00892		297.85	0.00249		298.03	0.00104
								298.61	0.03041		298.05	0.00892		297.89	0.00249		298.07	0.00104
								298.64	0.03042		298.09	0.00892		297.93	0.00249		298.11	0.00104
								298.67	0.03042		298.12	0.00892		297.97	0.00249		298.15	0.00104
								298.7	0.03043		298.16	0.00893		298.01	0.00249		298.19	0.00104
								298.73	0.03044		298.2	0.00893		298.06	0.00249		298.23	0.00104
								298.76	0.03044		298.24	0.00893		298.09	0.00249		298.27	0.00104
								298.79	0.03045		298.28	0.00893		298.13	0.00249		298.3	0.00104
								298.82	0.03045		298.31	0.00893		298.17	0.00249		298.34	0.00104
								298.85	0.03046		298.35	0.00893		298.21	0.00249		298.37	0.00104
								298.88	0.03047		298.39	0.00893		298.24	0.00249		298.41	0.00104
								298.91	0.03047		298.42	0.00893		298.28	0.00249		298.44	0.00104
								298.94	0.03048		298.45	0.00894		298.32	0.00249		298.47	0.00104
								298.96	0.03049		298.49	0.00894		298.35	0.00249		298.51	0.00104
								298.99	0.03049		298.52	0.00894		298.39	0.00249		298.54	0.00105
								299.02	0.0305		298.56	0.00894		298.42	0.00249		298.57	0.00104
								299.04	0.0305		298.59	0.00894		298.46	0.00249		298.6	0.00104
								299.06	0.03051		298.62	0.00894		298.49	0.00249		298.63	0.00105
								299.09	0.03051		298.65	0.00894		298.52	0.00249		298.66	0.00105
								299.11	0.03052		298.68	0.00894		298.55	0.00249		298.69	0.00104
								299.14	0.03052		298.71	0.00895		298.58	0.00249		298.72	0.00105
								299.16	0.03053		298.74	0.00895		298.62	0.00249		298.75	0.00104
								299.18	0.03053		298.77	0.00895		298.65	0.00249		298.78	0.00105
								299.21	0.03054		298.79	0.00895		298.68	0.00249		298.81	0.00105
								299.23	0.03054		298.82	0.00895		298.7	0.00249		298.83	0.00104
								299.25	0.03055		298.85	0.00895		298.74	0.00249		298.86	0.00104
								299.27	0.03055		298.88	0.00895		298.76	0.0025		298.89	0.00104
								299.29	0.03056		298.91	0.00895		298.79	0.0025		298.91	0.00105
								299.31	0.03056		298.93	0.00895		298.82	0.0025		298.94	0.00105
								299.33	0.03057		298.96	0.00895		298.84	0.00249		298.96	0.00105
								299.35	0.03057		298.98	0.00896		298.87	0.0025		298.99	0.00105
								299.37	0.03058		299.01	0.00896		298.9	0.0025		299.01	0.00105
								299.39	0.03058		299.03	0.00896		298.92	0.0025		299.04	0.00105
								299.41	0.03058		299.05	0.00896		298.95	0.0025		299.06	0.00105
								299.43	0.03059		299.08	0.00896		298.97	0.0025		299.08	0.00105
								299.45	0.03059		299.1	0.00896		299	0.0025		299.11	0.00105
								299.47	0.0306		299.12	0.00896		299.02	0.0025		299.13	0.00105
								299.48	0.0306		299.15	0.00896		299.04	0.0025		299.15	0.00104
								299.5	0.0306		299.17	0.00896		299.07	0.0025		299.17	0.00105
								299.52	0.03061		299.19	0.00897		299.09	0.0025		299.2	0.00105
								299.53	0.03062		299.21	0.00896		299.11	0.0025		299.22	0.00105
								299.55	0.03062		299.23	0.00897		299.14	0.0025		299.24	0.00105
								299.57	0.03062		299.25	0.00897		299.16	0.0025		299.26	0.00105
								299.58	0.03063		299.27	0.00897		299.18	0.0025		299.28	0.00105
								299.6	0.03063		299.29	0.00897		299.2	0.0025		299.3	0.00105
								299.61	0.03063		299.31	0.00897		299.22	0.0025		299.31	0.00105
								299.63	0.03064		299.33	0.00897		299.24	0.0025		299.34	0.00105
								299.64	0.03064		299.35	0.00897		299.26	0.0025		299.35	0.00105
								299.66	0.03065		299.37	0.00897		299.28	0.0025		299.37	0.00105
								299.67	0.03065		299.39	0.00897		299.3	0.0025		299.39	0.00105
								299.68	0.03065		299.41	0.00897		299.32	0.0025		299.41	0.00105
								299.7	0.03066		299.43	0.00897		299.34	0.0025		299.42	0.00105
								299.72	0.03066		299.44	0.00897		299.36	0.0025		299.44	0.00105
								299.73	0.03066		299.46	0.00897		299.38	0.0025		299.46	0.00105
								299.74	0.03066		299.48	0.00897		299.39	0.0025		299.47	0.00105
								299.76	0.03067		299.49	0.00898		299.41	0.0025		299.49	0.00105
								299.77	0.03067		299.51	0.00898		299.43	0.0025		299.51	0.00105
								299.78	0.03068		299.53	0.00898		299.44	0.0025		299.52	0.00105
								299.79	0.03068		299.54	0.00898		299.46	0.0025		299.54	0.00105
								299.8	0.03068		299.56	0.00898		299.48	0.0025		299.55	0.00105
								299.82	0.03069		299.57	0.00898		299.49	0.0025		299.57	0.00105
								299.83	0.03069		299.59	0.00898		299.51	0.0025		299.58	0.00105
								299.84	0.03069		299.6	0.00898		299.53	0.0025		299.6	0.00105
								299.85	0.03069		299.62	0.00898		299.54	0.0025		299.61	0.00105
								299.86	0.0307		299.64	0.00898		299.56	0.0025		299.63	0.00105
								299.87	0.0307		299.65	0.00898		299.57	0.0025		299.64	0.00105
								299.88	0.0307		299.66	0.00898		299.59	0.0025		299.65	0.00105
								299.89	0.0307		299.67	0.00898		299.6	0.0025		299.67	0.00105
								299.9	0.0307		299.68	0.00898		299.62	0.0025		299.68	0.00105
								299.91	0.03071		299.7	0.00898		299.63	0.0025		299.69	0.00105
								299.92	0.03071		299.72	0.00898		299.64	0.0025		299.71	0.00105
								299.93	0.03072		299.73	0.00898		299.66	0.0025		299.72	0.00105
								299.94	0.03072		299.74	0.00898		299.67	0.0025		299.73	0.00105
								299.95	0.03072		299.75	0.00898		299.68	0.0025		299.75	0.00105
								299.96	0.03073		299.76	0.00899		299.7	0.0025		299.76	0.00105
								299.97	0.03073		299.78	0.00899		299.71	0.0025		299.77	0.00105
								299.98	0.03073		299.79	0.00899		299.72	0.0025		299.78	0.00105
								299.99	0.03073		299.8	0.00899		299.73	0.0025		299.79	0.00105
								300	0.03074		299.81	0.00899		299.75	0.0025		299.8	0.00105
								300.01	0.03074		299.82	0.00899		299.76	0.0025		299.81	0.00105
								300.02	0.03074		299.83	0.00899		299.77	0.0025		299.82	0.00105
											299.84	0.00899		299.78	0.0025		299.84	0.00105
											299.85	0.00899		299.8	0.0025		299.84	0.00105
											299.87	0.00899		299.81	0.0025		299.86	0.00105
											299.88	0.00899		299.82	0.0025		299.87	0.00105
											299.89	0.00899		299.83	0.0025		299.88	0.00105
											299.89	0.00899		299.84	0.0025		299.88	0.00105
											299.9	0.00899		299.85	0.0025		299.9	0.00105
											299.92	0.00899		299.86	0.0025		299.91	0.00105
											299.93	0.00899		299.87	0.0025		299.92	0.00105
											299.94	0.00899		299.88	0.0025		299.93	0.00105
											299.95	0.00899		299.89	0.0025		299.93	0.00105
											299.95	0.00899		299.9	0.0025		299.94	0.00105
											299.96	0.00899		299.91	0.0025		299.95	0.00105
											299.97	0.00899		299.92	0.0025		299.96	0.00105
											299.98	0.00899		299.93	0.0025		299.97	0.00105
											299.99	0.00899		299.94	0.0025		299.98	0.00105
											300	0.00899		299.95	0.0025		299.98	0.00105
											300	0.009		299.95	0.0025		300	0.00105
											300.01	0.009		299.97	0.0025		300	0.00105
											300.02	0.009		299.97	0.00251		300.01	0.00105
														299.98	0.00251		300.02	0.00105
														299.99	0.00251
														300	0.00251
														300.01	0.00251
														300.01	0.00251

## Sheet: Figure 2e
Figure 2e	Name	Photon Energy	σ1(ω)	σ1(ω)	σ1(ω)		Photon Energy	σ1(ω)	σ1(ω)	σ1(ω)		Photon Energy	σ1(ω)	σ1(ω)	σ1(ω)
	Unit	eV	Ω^-1 cm^-1	Ω^-1 cm^-1	Ω^-1 cm^-1		eV	Ω^-1 cm^-1	Ω^-1 cm^-1	Ω^-1 cm^-1		eV	Ω^-1 cm^-1	Ω^-1 cm^-1	Ω^-1 cm^-1
	Comments	6 u.c.	Drude	Lorentz	Drude/Lorentz		10 u.c.	Drude	Lorentz	Drude/Lorentz		20 u.c.	Drude	Lorentz	Drude/Lorentz
		0.01	4.05273	0.00337	4.05611		0.01	266.49	0.00126	266.492		0.01	797.459		797.459
		0.02	2.90521	0.01349	2.9187		0.02	266.187	0.00504	266.192		0.02	795.877		795.877
		0.04	1.36229	0.05402	1.41631		0.04	264.978	0.02017	264.999		0.04	789.614		789.614
		0.06	0.72264	0.12172	0.84436		0.06	262.989	0.04547	263.035		0.06	779.391		779.391
		0.08	0.43602	0.21684	0.65286		0.08	260.254	0.08104	260.335		0.08	765.515		765.515
		0.1	0.28877	0.33971	0.62847		0.1	256.819	0.12702	256.946		0.1	748.385		748.385
		0.12	0.2044	0.49076	0.69515		0.12	252.743	0.18361	252.926		0.12	728.462		728.462
		0.14	0.15193	0.67053	0.82246		0.14	248.089	0.25105	248.34		0.14	706.242		706.242
		0.16	0.11722	0.87965	0.99687		0.16	242.927	0.32963	243.257		0.16	682.231		682.231
		0.18	0.09311	1.11887	1.21198		0.18	237.332	0.41968	237.751		0.18	656.918		656.918
		0.2	0.0757	1.38904	1.46474		0.2	231.375	0.52158	231.896		0.2	630.762		630.762
		0.22	0.06274	1.69111	1.75385		0.22	225.129	0.63579	225.765		0.22	604.174		604.174
		0.24	0.05283	2.02617	2.079		0.24	218.665	0.76278	219.428		0.24	577.513		577.513
		0.26	0.04509	2.3954	2.44049		0.26	212.047	0.90312	212.95		0.26	551.079		551.079
		0.28	0.03893	2.80012	2.83906		0.28	205.335	1.05743	206.392		0.28	525.121		525.121
		0.3	0.03395	3.24179	3.27575		0.3	198.584	1.22638	199.81		0.3	499.833		499.833
		0.32	0.02987	3.72198	3.75185		0.32	191.841	1.41073	193.252		0.32	475.362		475.362
		0.34	0.02648	4.24242	4.26889		0.34	185.149	1.6113	186.76		0.34	451.815		451.815
		0.36	0.02363	4.80495	4.82858		0.36	178.543	1.82901	180.372		0.36	429.262		429.262
		0.38	0.02122	5.41159	5.43281		0.38	172.054	2.06485	174.119		0.38	407.747		407.747
		0.4	0.01916	6.0645	6.08366		0.4	165.705	2.31989	168.025		0.4	387.286		387.286
		0.42	0.01738	6.76601	6.7834		0.42	159.518	2.59533	162.113		0.42	367.879		367.879
		0.44	0.01585	7.5186	7.53444		0.44	153.506	2.89243	156.399		0.44	349.51		349.51
		0.46	0.0145	8.32491	8.33941		0.46	147.682	3.2126	150.894		0.46	332.154		332.154
		0.48	0.01332	9.18777	9.20109		0.48	142.052	3.55735	145.61		0.48	315.777		315.777
		0.5	0.01228	10.1102	10.1224		0.5	136.623	3.92829	140.551		0.5	300.337		300.337
		0.52	0.01136	11.0952	11.1066		0.52	131.396	4.3272	135.723		0.52	285.794		285.794
		0.54	0.01053	12.1463	12.1568		0.54	126.371	4.75598	131.127		0.54	272.101		272.101
		0.56	0.00979	13.2668	13.2766		0.56	121.548	5.21666	126.765		0.56	259.213		259.213
		0.58	0.00913	14.4605	14.4696		0.58	116.923	5.71144	122.634		0.58	247.084		247.084
		0.6	0.00853	15.731	15.7395		0.6	112.492	6.24265	118.735		0.6	235.67		235.67
		0.62	0.00799	17.0822	17.0903		0.62	108.251	6.8128	115.064		0.62	224.927		224.927
		0.64	0.0075	18.5182	18.5257		0.64	104.194	7.42455	111.619		0.64	214.814		214.814
		0.66	0.00706	20.043	20.05		0.66	100.315	8.0807	108.396		0.66	205.291		205.291
		0.68	0.00665	21.6605	21.6672		0.68	96.6082	8.7842	105.392		0.68	196.32		196.32
		0.7	0.00627	23.3749	23.3811		0.7	93.0662	9.53814	102.604		0.7	187.865		187.865
		0.72	0.00593	25.1899	25.1958		0.72	89.6829	10.3457	100.029		0.72	179.893		179.893
		0.74	0.00561	27.1093	27.115		0.74	86.4514	11.2103	97.6617		0.74	172.373		172.373
		0.76	0.00532	29.1367	29.142		0.76	83.3654	12.1351	95.5005		0.76	165.274		165.274
		0.78	0.00505	31.2749	31.28		0.78	80.4181	13.1235	93.5416		0.78	158.57		158.57
		0.8	0.0048	33.5266	33.5314		0.8	77.6033	14.1789	91.7822		0.8	152.234		152.234
		0.82	0.00457	35.8936	35.8982		0.82	74.9147	15.3043	90.219		0.82	146.243		146.243
		0.84	0.00436	38.377	38.3814		0.84	72.3464	16.5026	88.849		0.84	140.574		140.574
		0.86	0.00416	40.9768	40.9809		0.86	69.8925	17.7763	87.6688		0.86	135.207		135.207
		0.88	0.00397	43.6916	43.6956		0.88	67.5475	19.1273	86.6747		0.88	130.122		130.122
		0.9	0.0038	46.5189	46.5228		0.9	65.306	20.5568	85.8628		0.9	125.301		125.301
		0.92	0.00363	49.4543	49.458		0.92	63.1629	22.0652	85.228		0.92	120.727		120.727
		0.94	0.00348	52.4915	52.495		0.94	61.1133	23.6514	84.7647		0.94	116.386		116.386
		0.96	0.00334	55.6219	55.6252		0.96	59.1525	25.3131	84.4656		0.96	112.262		112.262
		0.98	0.0032	58.8347	58.8379		0.98	57.2762	27.0462	84.3224		0.98	108.342		108.342
		1	0.00308	62.1165	62.1196		1	55.4801	28.8445	84.3245		1	104.615		104.615
		1.02	0.00296	65.4511	65.4541		1.02	53.7602	30.6994	84.4595		1.02	101.067		101.067
		1.04	0.00284	68.8197	68.8226		1.04	52.1126	32.5998	84.7125		1.04	97.6882		97.6882
		1.06	0.00274	72.2006	72.2034		1.06	50.5339	34.5319	85.0658		1.06	94.469		94.469
		1.08	0.00264	75.5696	75.5722		1.08	49.0206	36.479	85.4996		1.08	91.3995		91.3995
		1.1	0.00254	78.9	78.9025		1.1	47.5694	38.4214	85.9908		1.1	88.4713		88.4713
		1.12	0.00245	82.1631	82.1655		1.12	46.1773	40.337	86.5143		1.12	85.676		85.676
		1.14	0.00237	85.3288	85.3312		1.14	44.8414	42.2014	87.0429		1.14	83.0062		83.0062
		1.16	0.00229	88.3662	88.3685		1.16	43.559	43.9887	87.5476		1.16	80.4546		80.4546
		1.18	0.00221	91.2442	91.2464		1.18	42.3274	45.6719	87.9993		1.18	78.0148		78.0148
		1.2	0.00214	93.9324	93.9346		1.2	41.1441	47.2246	88.3688		1.2	75.6806		75.6806
		1.22	0.00207	96.4023	96.4044		1.22	40.007	48.6214	88.6284		1.22	73.4461		73.4461
		1.24	0.002	98.6277	98.6297		1.24	38.9137	49.8395	88.7532		1.24	71.306		71.306
		1.26	0.00194	100.586	100.588		1.26	37.8622	50.8596	88.7218		1.26	69.2552		69.2552
		1.28	0.00188	102.258	102.26		1.28	36.8505	51.6668	88.5173		1.28	67.2889		67.2889
		1.3	0.00182	103.63	103.632		1.3	35.8768	52.2514	88.1282		1.3	65.4028		65.4028
		1.32	0.00177	104.693	104.695		1.32	34.9393	52.6093	87.5486		1.32	63.5927		63.5927
		1.34	0.00171	105.444	105.446		1.34	34.0363	52.742	86.7782		1.34	61.8546		61.8546
		1.36	0.00166	105.883	105.885		1.36	33.1662	52.6561	85.8223		1.36	60.1849		60.1849
		1.38	0.00162	106.018	106.019		1.38	32.3275	52.3631	84.6907		1.38	58.5802		58.5802
		1.4	0.00157	105.858	105.86		1.4	31.5189	51.8785	83.3974		1.4	57.0372		57.0372
		1.42	0.00153	105.419	105.421		1.42	30.739	51.2205	81.9594		1.42	55.5529		55.5529
		1.44	0.00148	104.72	104.721		1.44	29.9864	50.4094	80.3958		1.44	54.1244		54.1244
		1.46	0.00144	103.78	103.781		1.46	29.26	49.4667	78.7267		1.46	52.7491		52.7491
		1.48	0.0014	102.622	102.623		1.48	28.5587	48.4139	76.9726		1.48	51.4243		51.4243
		1.5	0.00137	101.27	101.271		1.5	27.8813	47.2721	75.1534		1.5	50.1477		50.1477
		1.52	0.00133	99.7468	99.7481		1.52	27.2269	46.061	73.2879		1.52	48.9171		48.9171
		1.54	0.0013	98.0774	98.0787		1.54	26.5944	44.7992	71.3936		1.54	47.7303		47.7303
		1.56	0.00126	96.2845	96.2858		1.56	25.9829	43.5032	69.4861		1.56	46.5853		46.5853
		1.58	0.00123	94.3901	94.3914		1.58	25.3915	42.1878	67.5793		1.58	45.4802		45.4802
		1.6	0.0012	92.415	92.4162		1.6	24.8194	40.8655	65.685		1.6	44.4131		44.4131
		1.62	0.00117	90.3783	90.3795		1.62	24.2658	39.5474	63.8132		1.62	43.3825		43.3825
		1.64	0.00114	88.2976	88.2987		1.64	23.7299	38.2424	61.9723		1.64	42.3867		42.3867
		1.66	0.00112	86.1885	86.1896		1.66	23.2111	36.9579	60.1689		1.66	41.4242		41.4242
		1.68	0.00109	84.065	84.0661		1.68	22.7085	35.6998	58.4083		1.68	40.4936		40.4936
		1.7	0.00106	81.9395	81.9405		1.7	22.2216	34.4727	56.6943		1.7	39.5934		39.5934
		1.72	0.00104	79.8225	79.8236		1.72	21.7497	33.2802	55.0299		1.72	38.7224		38.7224
		1.74	0.00102	77.7234	77.7244		1.74	21.2923	32.1247	53.417		1.74	37.8793		37.8793
		1.76	0.000993495	75.6497	75.6507		1.76	20.8488	31.0078	51.8565		1.76	37.0631		37.0631
		1.78	0.0009713	73.608	73.609		1.78	20.4186	29.9306	50.3491		1.78	36.2725		36.2725
		1.8	0.000949839	71.6036	71.6045		1.8	20.0012	28.8934	48.8946		1.8	35.5066		35.5066
		1.82	0.000929083	69.6406	69.6416		1.82	19.5962	27.8964	47.4926		1.82	34.7644		34.7644
		1.84	0.000908999	67.7226	67.7235		1.84	19.203	26.939	46.142		1.84	34.0448		34.0448
		1.86	0.000889559	65.8519	65.8528		1.86	18.8212	26.0206	44.8418		1.86	33.347		33.347
		1.88	0.000870737	64.0305	64.0313		1.88	18.4505	25.1403	43.5907		1.88	32.6701		32.6701
		1.9	0.000852505	62.2595	62.2604		1.9	18.0903	24.2969	42.3873		1.9	32.0134		32.0134
		1.92	0.00083484	60.5398	60.5406		1.92	17.7404	23.4895	41.2299		1.92	31.376		31.376
		1.94	0.000817719	58.8716	58.8725		1.94	17.4002	22.7166	40.1168		1.94	30.7573		30.7573
		1.96	0.000801119	57.2549	57.2557		1.96	17.0695	21.977	39.0466		1.96	30.1564		30.1564
		1.98	0.000785019	55.6893	55.6901		1.98	16.748	21.2693	38.0173		1.98	29.5727		29.5727
		2	0.0007694	54.1742	54.1749		2	16.4353	20.5922	37.0275		2	29.0056		29.0056
		2.02	0.000754242	52.7087	52.7094		2.02	16.131	19.9444	36.0754		2.02	28.4544		28.4544
		2.04	0.000739528	51.2919	51.2926		2.04	15.835	19.3244	35.1594		2.04	27.9187		27.9187
		2.06	0.00072524	49.9226	49.9234		2.06	15.5468	18.7311	34.278		2.06	27.3977		27.3977
		2.08	0.000711362	48.5998	48.6005		2.08	15.2663	18.1632	33.4295		2.08	26.891		26.891
		2.1	0.000697879	47.322	47.3227		2.1	14.9932	17.6195	32.6127		2.1	26.3981		26.3981
		2.12	0.000684775	46.0879	46.0886		2.12	14.7272	17.0988	31.826		2.12	25.9185		25.9185
		2.14	0.000672038	44.8963	44.8969		2.14	14.4681	16.5999	31.068		2.14	25.4517		25.4517
		2.16	0.000659652	43.7456	43.7463		2.16	14.2156	16.1219	30.3375		2.16	24.9972		24.9972
		2.18	0.000647605	42.6346	42.6352		2.18	13.9696	15.6637	29.6333		2.18	24.5547		24.5547
		2.2	0.000635886	41.5618	41.5625		2.2	13.7298	15.2243	28.9541		2.2	24.1237		24.1237
		2.22	0.000624481	40.526	40.5266		2.22	13.496	14.8028	28.2988		2.22	23.7039		23.7039
		2.24	0.000613381	39.5256	39.5262		2.24	13.268	14.3984	27.6664		2.24	23.2948		23.2948
		2.26	0.000602574	38.5596	38.5602		2.26	13.0456	14.0101	27.0557		2.26	22.8961		22.8961
		2.28	0.000592051	37.6264	37.627		2.28	12.8287	13.6372	26.4659		2.28	22.5074		22.5074
		2.3	0.0005818	36.7249	36.7255		2.3	12.6171	13.2789	25.896		2.3	22.1285		22.1285
		2.32	0.000571814	35.854	35.8545		2.32	12.4106	12.9346	25.3452		2.32	21.759		21.759
		2.34	0.000562082	35.0123	35.0129		2.34	12.209	12.6035	24.8125		2.34	21.3986		21.3986
		2.36	0.000552597	34.1988	34.1993		2.36	12.0122	12.285	24.2973		2.36	21.0469		21.0469
		2.38	0.000543349	33.4123	33.4128		2.38	11.8201	11.9786	23.7987		2.38	20.7038		20.7038
		2.4	0.000534332	32.6518	32.6524		2.4	11.6325	11.6835	23.316		2.4	20.369		20.369
		2.42	0.000525538	31.9164	31.9169		2.42	11.4492	11.3994	22.8486		2.42	20.0421		20.0421
		2.44	0.000516959	31.2049	31.2054		2.44	11.2702	11.1256	22.3958		2.44	19.723		19.723
		2.46	0.000508588	30.5164	30.5169		2.46	11.0953	10.8617	21.957		2.46	19.4114		19.4114
		2.48	0.000500419	29.8501	29.8506		2.48	10.9244	10.6073	21.5317		2.48	19.107		19.107
		2.5	0.000492445	29.2051	29.2056		2.5	10.7573	10.3619	21.1192		2.5	18.8097		18.8097
		2.52	0.00048466	28.5805	28.581		2.52	10.594	10.125	20.719		2.52	18.5192		18.5192
		2.54	0.000477059	27.9755	27.976		2.54	10.4343	9.89637	20.3307		2.54	18.2354		18.2354
		2.56	0.000469634	27.3894	27.3899		2.56	10.2782	9.67557	19.9537		2.56	17.9579		17.9579
		2.58	0.000462382	26.8215	26.822		2.58	10.1255	9.46225	19.5877		2.58	17.6867		17.6867
		2.6	0.000455297	26.271	26.2715		2.6	9.97611	9.25609	19.2322		2.6	17.4216		17.4216
		2.62	0.000448373	25.7372	25.7377		2.62	9.82998	9.05677	18.8867		2.62	17.1623		17.1623
		2.64	0.000441606	25.2196	25.2201		2.64	9.687	8.86399	18.551		2.64	16.9088		16.9088
		2.66	0.000434991	24.7175	24.718		2.66	9.54707	8.67748	18.2246		2.66	16.6608		16.6608
		2.68	0.000428523	24.2303	24.2308		2.68	9.41012	8.49697	17.9071		2.68	16.4181		16.4181
		2.7	0.000422199	23.7575	23.7579		2.7	9.27606	8.3222	17.5983		2.7	16.1807		16.1807
		2.72	0.000416013	23.2985	23.2989		2.72	9.14481	8.15294	17.2978		2.72	15.9484		15.9484
		2.74	0.000409963	22.8527	22.8531		2.74	9.0163	7.98895	17.0053		2.74	15.721		15.721
		2.76	0.000404043	22.4198	22.4202		2.76	8.89044	7.83002	16.7205		2.76	15.4984		15.4984
		2.78	0.000398251	21.9992	21.9996		2.78	8.76717	7.67594	16.4431		2.78	15.2804		15.2804
		2.8	0.000392583	21.5905	21.5908		2.8	8.64642	7.52652	16.1729		2.8	15.067		15.067
		2.82	0.000387034	21.1932	21.1936		2.82	8.52812	7.38157	15.9097		2.82	14.858		14.858
		2.84	0.000381603	20.8069	20.8073		2.84	8.41221	7.24091	15.6531		2.84	14.6533		14.6533
		2.86	0.000376285	20.4313	20.4317		2.86	8.29862	7.10437	15.403		2.86	14.4528		14.4528
		2.88	0.000371077	20.0659	20.0663		2.88	8.18728	6.9718	15.1591		2.88	14.2563		14.2563
		2.9	0.000365977	19.7104	19.7108		2.9	8.07816	6.84303	14.9212		2.9	14.0638		14.0638
		2.92	0.000360981	19.3645	19.3649		2.92	7.97117	6.71794	14.6891		2.92	13.8752		13.8752
		2.94	0.000356087	19.0278	19.0281		2.94	7.86628	6.59636	14.4626		2.94	13.6903		13.6903
		2.96	0.000351291	18.6999	18.7003		2.96	7.76342	6.47818	14.2416		2.96	13.509		13.509
		2.98	0.000346592	18.3806	18.381		2.98	7.66255	6.36327	14.0258		2.98	13.3313		13.3313
		3	0.000341987	18.0696	18.07		3	7.56361	6.2515	13.8151		3	13.157		13.157
		3.02	0.000337472	17.7666	17.767		3.02	7.46656	6.14276	13.6093		3.02	12.9862		12.9862
		3.04	0.000333047	17.4714	17.4717		3.04	7.37135	6.03694	13.4083		3.04	12.8186		12.8186
		3.06	0.000328708	17.1836	17.1839		3.06	7.27793	5.93394	13.2119		3.06	12.6542		12.6542
		3.08	0.000324453	16.903	16.9033		3.08	7.18625	5.83365	13.0199		3.08	12.493		12.493
		3.1	0.00032028	16.6294	16.6297		3.1	7.09629	5.73598	12.8323		3.1	12.3348		12.3348
		3.12	0.000316188	16.3625	16.3629		3.12	7.00799	5.64084	12.6488		3.12	12.1796		12.1796
		3.14	0.000312173	16.1022	16.1026		3.14	6.92131	5.54814	12.4695		3.14	12.0273		12.0273
		3.16	0.000308234	15.8483	15.8486		3.16	6.83621	5.4578	12.294		3.16	11.8778		11.8778
		3.18	0.000304369	15.6004	15.6007		3.18	6.75266	5.36973	12.1224		3.18	11.731		11.731
		3.2	0.000300577	15.3584	15.3587		3.2	6.67062	5.28385	11.9545		3.2	11.5869		11.5869
		3.22	0.000296855	15.1222	15.1225		3.22	6.59006	5.20011	11.7902		3.22	11.4455		11.4455
		3.24	0.000293202	14.8916	14.8919		3.24	6.51093	5.11841	11.6293		3.24	11.3066		11.3066
		3.26	0.000289615	14.6663	14.6666		3.26	6.43321	5.0387	11.4719		3.26	11.1703		11.1703
		3.28	0.000286094	14.4462	14.4465		3.28	6.35686	4.96092	11.3178		3.28	11.0364		11.0364
		3.3	0.000282637	14.2312	14.2315		3.3	6.28185	4.88499	11.1668		3.3	10.9048		10.9048
		3.32	0.000279242	14.0211	14.0214		3.32	6.20815	4.81086	11.019		3.32	10.7756		10.7756
		3.34	0.000275908	13.8157	13.816		3.34	6.13573	4.73847	10.8742		3.34	10.6486		10.6486
		3.36	0.000272634	13.615	13.6152		3.36	6.06456	4.66776	10.7323		3.36	10.5239		10.5239
		3.38	0.000269417	13.4187	13.419		3.38	5.99461	4.59869	10.5933		3.38	10.4014		10.4014
		3.4	0.000266257	13.2267	13.227		3.4	5.92586	4.53121	10.4571		3.4	10.2809		10.2809
		3.42	0.000263152	13.039	13.0393		3.42	5.85827	4.46525	10.3235		3.42	10.1625		10.1625
		3.44	0.000260101	12.8553	12.8556		3.44	5.79182	4.40078	10.1926		3.44	10.0462		10.0462
		3.46	0.000257103	12.6756	12.6759		3.46	5.72649	4.33775	10.0642		3.46	9.93185		9.93185
		3.48	0.000254157	12.4998	12.5001		3.48	5.66226	4.27612	9.93838		3.48	9.81942		9.81942
		3.5	0.00025126	12.3277	12.328		3.5	5.59908	4.21585	9.81493		3.5	9.70888		9.70888
		3.52	0.000248413	12.1592	12.1595		3.52	5.53696	4.15689	9.69385		3.52	9.60019		9.60019

## Sheet: Figure 3b
Figure 3b	Name	L	Intensity	Intensity	L	Intensity	Intensity	L	Intensity	Intensity
	Unit	r.l.u.	a. u.	a. u.	r.l.u.	a. u.	a. u.	r.l.u.	a. u.	a. u.
	Comments	1, 0, L	Exp.	COBRA	2, 1, L	Exp.	COBRA	3, 2, L	Exp.	COBRA
		0.0001	0	0	0.0001	0	0	0.0001	0	0
		0.0126	0	0	0.0126	0	0	0.0126	0	0
		0.0251	0	0	0.0251	0	0	0.0251	0	0
		0.0376	0	0	0.0376	0	0	0.0376	0	0
		0.0501	0	0	0.0501	0	0	0.0501	0	0
		0.0626	0	0	0.0626	0	0	0.0626	0	0
		0.0751	0	0	0.0751	0	0	0.0751	0	0
		0.0876	0	0	0.0876	0	0	0.0876	0	0
		0.1001	0	0	0.1001	0	0	0.1001	0	0
		0.1126	0	0	0.1126	0	0	0.1126	0	0
		0.1251	0	0	0.1251	0	0	0.1251	0	0
		0.1376	0	0	0.1376	0	0	0.1376	0	0
		0.1501	0	0	0.1501	0	0	0.1501	0	0
		0.1626	0	0	0.1626	0	0	0.1626	0	0
		0.1751	0	0	0.1751	0	0	0.1751	0	0
		0.1876	0	0	0.1876	0	0	0.1876	0	0
		0.2001	0	0	0.2001	0	0	0.2001	0	0
		0.2126	0	0	0.2126	0	0	0.2126	0	0
		0.2251	0	0	0.2251	0	0	0.2251	0	0
		0.2376	0	0	0.2376	0	0	0.2376	0	0
		0.2501	0	0	0.2501	0	0	0.2501	0	0
		0.2626	0	0	0.2626	0	0	0.2626	0	0
		0.2751	0	0	0.2751	0	0	0.2751	0	0
		0.2876	0	0	0.2876	0	0	0.2876	0	0
		0.3001	0	0	0.3001	0	0	0.3001	0	0
		0.3126	18	19.2	0.3126	2.55205e+20	2.68247e+20	0.3126	0	0
		0.3251	28.6	26.6	0.3251	1.57966e+20	1.66371e+20	0.3251	0	0
		0.3376	40.8	38.5	0.3376	2.07021e+20	1.858e+20	0.3376	0	0
		0.3501	53.2	53.5	0.3501	2.36614e+20	2.3394e+20	0.3501	0	0
		0.3626	64	66.1	0.3626	2.40634e+20	2.47563e+20	0.3626	0	0
		0.3751	74.2	74.8	0.3751	2.37126e+20	2.40189e+20	0.3751	0	0
		0.3876	85.4	83.7	0.3876	2.42814e+20	2.41e+20	0.3876	0	0
		0.4001	97	95	0.4001	2.68478e+20	2.57568e+20	0.4001	0	0
		0.4126	105.7	105.1	0.4126	3.16999e+20	2.99927e+20	0.4126	0	0
		0.4251	108.1	109.6	0.4251	3.82892e+20	3.85445e+20	0.4251	0	0
		0.4376	103.9	107.7	0.4376	4.56234e+20	4.94553e+20	0.4376	0	0
		0.4501	94.3	98.9	0.4501	5.21692e+20	5.57506e+20	0.4501	0	0
		0.4626	80.8	81.2	0.4626	5.42951e+20	5.25145e+20	0.4626	0	0
		0.4751	66.9	59.7	0.4751	5.06721e+20	4.39863e+20	0.4751	0	0
		0.4876	57.1	49.4	0.4876	4.26596e+20	3.91553e+20	0.4876	0	0
		0.5001	54.2	58.2	0.5001	3.54527e+20	3.99738e+20	0.5001	0	0
		0.5126	59.1	72.1	0.5126	3.28418e+20	3.9478e+20	0.5126	0	0
		0.5251	70.8	74.4	0.5251	3.45755e+20	3.43253e+20	0.5251	0	0
		0.5376	85.5	73.1	0.5376	3.89892e+20	3.22707e+20	0.5376	0	0
		0.5501	96.7	87.1	0.5501	4.29216e+20	3.99186e+20	0.5501	0	0
		0.5626	100.8	108.3	0.5626	4.47972e+20	4.94518e+20	0.5626	0	0
		0.5751	102.3	111.3	0.5751	4.77454e+20	5.04062e+20	0.5751	0	0
		0.5876	110.5	103	0.5876	5.74166e+20	5.21527e+20	0.5876	0	0
		0.6001	135.6	124.5	0.6001	8.25372e+20	7.89601e+20	0.6001	0	0
		0.6126	186.1	192.2	0.6126	1.36e+21	1.42e+21	0.6126	2.09079e+39	2.41961e+39
		0.6251	266.4	277.8	0.6251	2.27e+21	2.32e+21	0.6251	2.37491e+39	2.75662e+39
		0.6376	369.8	361.7	0.6376	3.51e+21	3.41e+21	0.6376	2.23957e+39	2.60729e+39
		0.6501	479.6	460	0.6501	4.8e+21	4.68e+21	0.6501	3.86444e+39	3.27295e+39
		0.6626	575.5	574.2	0.6626	5.85e+21	5.89e+21	0.6626	5.1235e+39	4.96316e+39
		0.6751	643.2	663	0.6751	6.54e+21	6.68e+21	0.6751	5.77199e+39	6.26354e+39
		0.6876	692.2	705.4	0.6876	7.06e+21	7.09e+21	0.6876	6.3957e+39	6.31636e+39
		0.7001	764.5	756.1	0.7001	7.96e+21	7.86e+21	0.7001	7.80206e+39	6.70641e+39
		0.7126	921.7	907.4	0.7126	1.008e+22	1.004e+22	0.7126	1.08582e+40	1.01563e+40
		0.7251	1232.8	1232.7	0.7251	1.458e+22	1.465e+22	0.7251	1.69057e+40	1.76038e+40
		0.7376	1762.4	1781.4	0.7376	2.275e+22	2.275e+22	0.7376	2.83284e+40	2.85535e+40
		0.7501	2539	2565	0.7501	3.501e+22	3.496e+22	0.7501	4.85393e+40	4.5853e+40
		0.7626	3519.5	3520.7	0.7626	5.04e+22	5.055e+22	0.7626	8.12724e+40	7.78331e+40
		0.7751	4588.3	4547.3	0.7751	6.739e+22	6.751e+22	0.7751	1.3e+41	1.31e+41
		0.7876	5610.4	5582.3	0.7876	8.439e+22	8.407e+22	0.7876	1.95e+41	2e+41
		0.8001	6512.1	6562.7	0.8001	9.974e+22	9.953e+22	0.8001	2.74e+41	2.74e+41
		0.8126	7342	7387	0.8126	1.1351e+23	1.1393e+23	0.8126	3.61e+41	3.55e+41
		0.8251	8299.8	8172.6	0.8251	1.2972e+23	1.2958e+23	0.8251	4.62e+41	4.61e+41
		0.8376	9773.7	9584.1	0.8376	1.561e+23	1.547e+23	0.8376	5.98e+41	6.12e+41
		0.8501	12397.4	12554.3	0.8501	2.0333e+23	2.0342e+23	0.8501	8.07e+41	8.15e+41
		0.8626	17086.1	17575.4	0.8626	2.8587e+23	2.8968e+23	0.8626	1.141e+42	1.114e+42
		0.8751	24990.9	24952.7	0.8751	4.2273e+23	4.2491e+23	0.8751	1.673e+42	1.633e+42
		0.8876	37487.6	36488.2	0.8876	6.3716e+23	6.3017e+23	0.8876	2.496e+42	2.517e+42
		0.9001	56651.7	56345.3	0.9001	9.594e+23	9.5242e+23	0.9001	3.732e+42	3.809e+42
		0.9126	85794.7	88486.3	0.9126	1.44074e+24	1.45962e+24	0.9126	5.577e+42	5.527e+42
		0.9251	129210	132223	0.9251	2.18044e+24	2.21475e+24	0.9251	8.429e+42	8.192e+42
		0.9376	190829	181605	0.9376	3.36047e+24	3.27612e+24	0.9376	1.3101e+43	1.3738e+43
		0.9501	299473	232957	0.9501	5.31183e+24	4.80155e+24	0.9501	2.1245e+43	2.6702e+43
		0.9626	520507	301644	0.9626	9.15937e+24	7.41898e+24	0.9626	3.5999e+43	5.7442e+43
		0.9751	1136620	470852	0.9751	1.97929e+25	1.38706e+25	0.9751	7.2875e+43	1.41108e+44
		0.9876	33834700	1354380	0.9876	2.528e+27	4.54997e+25	0.9876	3.40259e+44	5.45789e+44
		1.0001	593151000	103704000000000	1.0001	2.64882e+28	3.71548e+33	1.0001	1.81049e+47	4.76936e+52
		1.0126	865957	801097	1.0126	9.38977e+25	2.93828e+25	1.0126	6.40954e+46	3.87057e+44
		1.0251	109889	145156	1.0251	1.13173e+25	5.37105e+24	1.0251	2.32605e+44	7.3004e+43
		1.0376	30850.2	42800.7	1.0376	1.53602e+24	1.59246e+24	1.0376	5.1707e+43	2.2031e+43
		1.0501	15922.8	16745.5	1.0501	5.8367e+23	6.1395e+23	1.0501	7.535e+42	7.483e+42
		1.0626	11457.4	10730.3	1.0626	3.8162e+23	3.5886e+23	1.0626	2.706e+42	3.003e+42
		1.0751	10013.1	9960.5	1.0751	2.9573e+23	2.968e+23	1.0751	2.01e+42	1.886e+42
		1.0876	9064	9289.8	1.0876	2.5181e+23	2.5997e+23	1.0876	1.657e+42	1.652e+42
		1.1001	7548.5	7678.2	1.1001	2.1455e+23	2.1429e+23	1.1001	1.438e+42	1.464e+42
		1.1126	5775	5758.8	1.1126	1.7138e+23	1.6802e+23	1.1126	1.236e+42	1.223e+42
		1.1251	4250.6	4193	1.1251	1.2985e+23	1.2923e+23	1.1251	9.91e+41	9.9e+41
		1.1376	3156.6	3123.8	1.1376	9.744e+22	9.849e+22	1.1376	7.36e+41	7.72e+41
		1.1501	2445.4	2427.7	1.1501	7.507e+22	7.521e+22	1.1501	5.25e+41	5.56e+41
		1.1626	2006.4	1995.8	1.1626	6.035e+22	5.967e+22	1.1626	3.78e+41	3.73e+41
		1.1751	1733.9	1743.2	1.1751	5.069e+22	5.054e+22	1.1751	2.87e+41	2.59e+41
		1.1876	1539.6	1562.1	1.1876	4.412e+22	4.462e+22	1.1876	2.35e+41	2.1e+41
		1.2001	1360	1372.5	1.2001	3.901e+22	3.932e+22	1.2001	2.06e+41	1.91e+41
		1.2126	1166.9	1165.8	1.2126	3.399e+22	3.385e+22	1.2126	1.85e+41	1.8e+41
		1.2251	965.6	962.3	1.2251	2.844e+22	2.827e+22	1.2251	1.63e+41	1.7e+41
		1.2376	776.1	770.2	1.2376	2.278e+22	2.275e+22	1.2376	1.38e+41	1.52e+41
		1.2501	616.1	601.8	1.2501	1.788e+22	1.781e+22	1.2501	1.13e+41	1.2e+41
		1.2626	493.1	482.3	1.2626	1.42e+22	1.412e+22	1.2626	9.04327e+40	8.25458e+40
		1.2751	405.5	414	1.2751	1.162e+22	1.173e+22	1.2751	7.14249e+40	6.02526e+40
		1.2876	344.6	363.2	1.2876	9.76e+21	9.93e+21	1.2876	5.59066e+40	5.6255e+40
		1.3001	300	305.2	1.3001	8.27e+21	8.25e+21	1.3001	4.45158e+40	5.48376e+40
		1.3126	262.9	252.6	1.3126	6.96e+21	6.8e+21	1.3126	3.67004e+40	4.34972e+40
		1.3251	228.2	222.1	1.3251	5.78e+21	5.75e+21	1.3251	3.08125e+40	2.76472e+40
		1.3376	195	200.5	1.3376	4.73e+21	4.87e+21	1.3376	2.56095e+40	1.91848e+40
		1.3501	164.9	169.1	1.3501	3.83e+21	3.88e+21	1.3501	2.09743e+40	1.95501e+40
		1.3626	139.9	135.1	1.3626	3.06e+21	2.94e+21	1.3626	1.70739e+40	2.04578e+40
		1.3751	121	116.5	1.3751	2.45e+21	2.34e+21	1.3751	1.38991e+40	1.65692e+40
		1.3876	107.6	110.4	1.3876	2e+21	2.07e+21	1.3876	1.14198e+40	1.07379e+40
		1.4001	96.9	101	1.4001	1.69e+21	1.83e+21	1.4001	9.72794e+39	7.63724e+39
		1.4126	86	85.2	1.4126	1.46e+21	1.49e+21	1.4126	8.55531e+39	7.43042e+39
		1.4251	73.8	71.7	1.4251	1.26e+21	1.17e+21	1.4251	7.39886e+39	7.27608e+39
		1.4376	61.4	62.5	1.4376	1.05e+21	9.7076e+20	1.4376	6.04065e+39	5.96872e+39
		1.4501	50.6	52.1	1.4501	8.23128e+20	8.34843e+20	1.4501	4.76116e+39	4.60071e+39
		1.4626	42.1	40.7	1.4626	6.00597e+20	6.56399e+20	1.4626	3.69142e+39	3.84774e+39
		1.4751	36	33.9	1.4751	4.28359e+20	4.51251e+20	1.4751	2.59738e+39	2.98551e+39
		1.4876	32.3	32.7	1.4876	3.29931e+20	3.1396e+20	1.4876	1.55809e+39	1.63043e+39
		1.5001	31.4	32.9	1.5001	2.98882e+20	2.85959e+20	1.5001	9.29734e+38	6.39258e+38
		1.5126	33.1	33	1.5126	3.14142e+20	3.17667e+20	1.5126	7.66461e+38	6.7977e+38
		1.5251	35.4	34.2	1.5251	3.35409e+20	3.35033e+20	1.5251	8.25511e+38	1.13317e+39
		1.5376	34.5	35	1.5376	3.1539e+20	3.07848e+20	1.5376	8.60841e+38	1.09783e+39
		1.5501	29.6	31.6	1.5501	2.45013e+20	2.53771e+20	1.5501	5.9668e+38	6.11097e+38
		1.5626	24.8	25.2	1.5626	1.92808e+20	2.00945e+20	1.5626	3.03588e+38	2.54482e+38
		1.5751	24.3	22.1	1.5751	1.84105e+20	1.75308e+20	1.5751	2.33817e+38	2.28837e+38
		1.5876	30.8	29.3	1.5876	2.47059e+20	2.25388e+20	1.5876	3.21964e+38	3.98888e+38
		1.6001	47.4	49.1	1.6001	4.12192e+20	4.13476e+20	1.6001	7.12415e+38	7.60258e+38
		1.6126	74.8	76.9	1.6126	7.03997e+20	7.38354e+20	1.6126	1.33387e+39	1.3437e+39
		1.6251	105	103.9	1.6251	1.06e+21	1.09e+21	1.6251	1.79846e+39	1.91963e+39
		1.6376	124.3	121.8	1.6376	1.34e+21	1.32e+21	1.6376	1.97072e+39	2.15166e+39
		1.6501	127.5	127.9	1.6501	1.4e+21	1.37e+21	1.6501	1.94397e+39	1.93869e+39
		1.6626	122	125.5	1.6626	1.3e+21	1.31e+21	1.6626	1.65056e+39	1.4699e+39
		1.6751	121.7	123.1	1.6751	1.22e+21	1.23e+21	1.6751	1.3707e+39	1.10167e+39
		1.6876	141	138.3	1.6876	1.34e+21	1.34e+21	1.6876	1.47202e+39	1.39849e+39
		1.7001	197.2	196.2	1.7001	1.93e+21	1.92e+21	1.7001	2.81187e+39	3.32756e+39
		1.7126	310	313.8	1.7126	3.33e+21	3.35e+21	1.7126	7.52159e+39	8.203e+39
		1.7251	484.2	485.3	1.7251	5.78e+21	5.76e+21	1.7251	1.79016e+40	1.70509e+40
		1.7376	691	686.4	1.7376	8.95e+21	8.9e+21	1.7376	3.09263e+40	2.96949e+40
		1.7501	893.2	888.8	1.7501	1.207e+22	1.214e+22	1.7501	4.29982e+40	4.43136e+40
		1.7626	1063.1	1061.1	1.7626	1.467e+22	1.477e+22	1.7626	5.60501e+40	5.7811e+40
		1.7751	1160.2	1163.5	1.7751	1.634e+22	1.626e+22	1.7751	6.90798e+40	6.68252e+40
		1.7876	1157.4	1169.5	1.7876	1.669e+22	1.659e+22	1.7876	7.17e+40	6.93614e+40
		1.8001	1107.5	1113.2	1.8001	1.619e+22	1.621e+22	1.8001	6.73249e+40	6.66833e+40
		1.8126	1119	1105.5	1.8126	1.599e+22	1.608e+22	1.8126	6.17938e+40	6.36971e+40
		1.8251	1293.1	1283.4	1.8251	1.783e+22	1.769e+22	1.8251	6.3881e+40	6.69327e+40
		1.8376	1718.8	1736.1	1.8376	2.323e+22	2.305e+22	1.8376	8.17328e+40	8.34761e+40
		1.8501	2463.2	2477.8	1.8501	3.389e+22	3.408e+22	1.8501	1.26e+41	1.24e+41
		1.8626	3504.6	3475.2	1.8626	5.103e+22	5.138e+22	1.8626	2.1e+41	2.05e+41
		1.8751	4710.5	4674.5	1.8751	7.388e+22	7.369e+22	1.8751	3.41e+41	3.38e+41
		1.8876	5969.2	6001.6	1.8876	9.958e+22	9.897e+22	1.8876	5.07e+41	5.13e+41
		1.9001	7301.1	7368.4	1.9001	1.2615e+23	1.2629e+23	1.9001	6.98e+41	7.02e+41
		1.9126	8735.3	8709.4	1.9126	1.5469e+23	1.5623e+23	1.9126	9.24e+41	9.01e+41
		1.9251	10133.1	10019.2	1.9251	1.8776e+23	1.8879e+23	1.9251	1.193e+42	1.164e+42
		1.9376	11245.4	11343.2	1.9376	2.2597e+23	2.2157e+23	1.9376	1.492e+42	1.6e+42
		1.9501	14063.6	12750.9	1.9501	2.7231e+23	2.5202e+23	1.9501	1.805e+42	2.316e+42
		1.9626	15771.3	14440	1.9626	3.5334e+23	2.8596e+23	1.9626	2.383e+42	3.422e+42
		1.9751	25008.4	17433.4	1.9751	5.5613e+23	3.6091e+23	1.9751	3.85e+42	5.33e+42
		1.9876	113476	29543.7	1.9876	1.85568e+26	7.3159e+23	1.9876	9.024e+42	1.1495e+43
		2.0001	392761000	960510000000	2.0001	6.36915e+26	3.44118e+31	2.0001	4.75864e+46	4.41743e+50
		2.0126	20588.3	3633.1	2.0126	1.47439e+26	1.4544e+23	2.0126	1.70384e+46	1.113e+42
		2.0251	2332.9	798.2	2.0251	1.3419e+23	1.39e+22	2.0251	3.495e+42	1.39e+41
		2.0376	460.4	324.2	2.0376	1.944e+22	4.05e+21	2.0376	3.9e+41	1.14e+41
		2.0501	118.8	124.3	2.0501	3.8e+21	3.02e+21	2.0501	8.55165e+40	8.18157e+40
		2.0626	68.7	65.4	2.0626	1.78e+21	2.3e+21	2.0626	3.82038e+40	4.60822e+40
		2.0751	67.4	68.4	2.0751	1.7e+21	1.89e+21	2.0751	2.79016e+40	2.76142e+40
		2.0876	84.3	85.2	2.0876	2.39e+21	2.25e+21	2.0876	2.69078e+40	2.52913e+40
		2.1001	103.1	101.6	2.1001	3.06e+21	2.92e+21	2.1001	2.70391e+40	2.70522e+40
		2.1126	113.4	112.8	2.1126	3.12e+21	3.15e+21	2.1126	2.48392e+40	2.49049e+40
		2.1251	111.3	113.5	2.1251	2.7e+21	2.75e+21	2.1251	1.97948e+40	1.9682e+40
		2.1376	102.8	104.6	2.1376	2.25e+21	2.15e+21	2.1376	1.52937e+40	1.54044e+40
		2.1501	97	96.3	2.1501	1.96e+21	1.83e+21	2.1501	1.2918e+40	1.34139e+40
		2.1626	98.7	97.6	2.1626	1.87e+21	1.89e+21	2.1626	1.25645e+40	1.26132e+40
		2.1751	108.1	108.4	2.1751	1.92e+21	2.11e+21	2.1751	1.2922e+40	1.23612e+40
		2.1876	122.9	123.2	2.1876	2.17e+21	2.31e+21	2.1876	1.35847e+40	1.28505e+40
		2.2001	139.4	138.1	2.2001	2.48e+21	2.44e+21	2.2001	1.38788e+40	1.36723e+40
		2.2126	152.1	150.5	2.2126	2.66e+21	2.55e+21	2.2126	1.35187e+40	1.38408e+40
		2.2251	155.7	156	2.2251	2.65e+21	2.61e+21	2.2251	1.25421e+40	1.30329e+40
		2.2376	149.5	151	2.2376	2.51e+21	2.52e+21	2.2376	1.11722e+40	1.17138e+40
		2.2501	138.8	139	2.2501	2.34e+21	2.32e+21	2.2501	9.90756e+39	1.03013e+40
		2.2626	129.4	127.9	2.2626	2.2e+21	2.15e+21	2.2626	9.06688e+39	9.04458e+39
		2.2751	123.8	122.9	2.2751	2.1e+21	2.1e+21	2.2751	8.73934e+39	8.37277e+39
		2.2876	121	122	2.2876	2.05e+21	2.13e+21	2.2876	8.7538e+39	8.5261e+39
		2.3001	118.8	120.2	2.3001	2.02e+21	2.09e+21	2.3001	8.90779e+39	9.00844e+39
		2.3126	115	115	2.3126	1.99e+21	1.97e+21	2.3126	8.86692e+39	9.02278e+39
		2.3251	107.9	107.1	2.3251	1.89e+21	1.83e+21	2.3251	8.46311e+39	8.34764e+39
		2.3376	97.8	97.7	2.3376	1.69e+21	1.69e+21	2.3376	7.65893e+39	7.39357e+39
		2.3501	86.3	87.2	2.3501	1.46e+21	1.49e+21	2.3501	6.65319e+39	6.55852e+39
		2.3626	75.6	76.4	2.3626	1.26e+21	1.25e+21	2.3626	5.70034e+39	5.88303e+39
		2.3751	67.1	66.9	2.3751	1.11e+21	1.06e+21	2.3751	4.9811e+39	5.24879e+39
		2.3876	61.1	60	2.3876	1.02e+21	1e+21	2.3876	4.54107e+39	4.62568e+39
		2.4001	57	55.9	2.4001	9.67792e+20	1.02e+21	2.4001	4.27988e+39	4.10137e+39
		2.4126	53.7	53.5	2.4126	9.23606e+20	9.98669e+20	2.4126	4.03553e+39	3.79044e+39
		2.4251	49.9	51.1	2.4251	8.74239e+20	8.81978e+20	2.4251	3.75023e+39	3.70444e+39
		2.4376	45.2	46.8	2.4376	8.00835e+20	7.29895e+20	2.4376	3.50683e+39	3.6706e+39
		2.4501	40	40.3	2.4501	6.9252e+20	6.25082e+20	2.4501	3.33926e+39	3.45141e+39
		2.4626	34.2	32.7	2.4626	5.62249e+20	5.71801e+20	2.4626	3.06575e+39	2.98151e+39
		2.4751	27.8	26.2	2.4751	4.3809e+20	5.01006e+20	2.4751	2.47442e+39	2.39688e+39
		2.4876	21.7	21.7	2.4876	3.38339e+20	3.71902e+20	2.4876	1.70782e+39	1.82256e+39
		2.5001	16.9	18.3	2.5001	2.65463e+20	2.36741e+20	2.5001	1.11802e+39	1.27893e+39
		2.5126	14	15.2	2.5126	2.16437e+20	1.76925e+20	2.5126	8.20901e+38	8.2846e+38
		2.5251	12.6	12.5	2.5251	1.9051e+20	1.95062e+20	2.5251	7.46933e+38	6.30308e+38
		2.5376	11.9	11.1	2.5376	1.85517e+20	2.17111e+20	2.5376	8.18577e+38	7.45247e+38
		2.5501	11.4	11	2.5501	1.93689e+20	1.99052e+20	2.5501	9.67082e+38	1.00649e+39
		2.5626	11.1	11.3	2.5626	2.06266e+20	1.77418e+20	2.5626	1.10822e+39	1.18583e+39
		2.5751	11.2	11.3	2.5751	2.13524e+20	1.98382e+20	2.5751	1.19238e+39	1.22926e+39
		2.5876	12	11.2	2.5876	2.21864e+20	2.47849e+20	2.5876	1.25636e+39	1.2658e+39
		2.6001	12.9	11.7	2.6001	2.44839e+20	2.82931e+20	2.6001	1.37191e+39	1.41063e+39
		2.6126	13.9	13.4	2.6126	2.90128e+20	2.95928e+20	2.6126	1.5216e+39	1.59611e+39
		2.6251	14.5	15.6	2.6251	3.41713e+20	3.12327e+20	2.6251	1.5595e+39	1.61829e+39
		2.6376	15.1	17.1	2.6376	3.72338e+20	3.46751e+20	2.6376	1.39033e+39	1.38857e+39
		2.6501	16.1	16.8	2.6501	3.91366e+20	3.92637e+20	2.6501	1.22516e+39	1.13914e+39
		2.6626	18.8	16.5	2.6626	4.38992e+20	4.56361e+20	2.6626	1.33457e+39	1.31785e+39
		2.6751	25.9	22.4	2.6751	5.90023e+20	5.98873e+20	2.6751	2.12694e+39	2.30238e+39
		2.6876	42.4	42.6	2.6876	9.56454e+20	9.52779e+20	2.6876	4.35582e+39	4.4218e+39
		2.7001	77	83.1	2.7001	1.7e+21	1.69e+21	2.7001	9.02476e+39	8.40406e+39
		2.7126	137.8	144.5	2.7126	2.93e+21	2.92e+21	2.7126	1.62755e+40	1.54917e+40
		2.7251	224.8	223.8	2.7251	4.63e+21	4.65e+21	2.7251	2.58109e+40	2.64401e+40
		2.7376	328.3	318.4	2.7376	6.67e+21	6.7e+21	2.7376	3.82727e+40	4.0137e+40
		2.7501	436.9	426.1	2.7501	8.86e+21	8.83e+21	2.7501	5.32706e+40	5.38425e+40
		2.7626	539.5	538.5	2.7626	1.086e+22	1.076e+22	2.7626	6.72334e+40	6.54903e+40
		2.7751	623	636.2	2.7751	1.233e+22	1.232e+22	2.7751	7.72851e+40	7.54007e+40
		2.7876	680.7	697.7	2.7876	1.338e+22	1.351e+22	2.7876	8.49769e+40	8.51486e+40
		2.8001	725.2	726.1	2.8001	1.461e+22	1.474e+22	2.8001	9.41404e+40	9.59098e+40
		2.8126	796	773	2.8126	1.681e+22	1.681e+22	2.8126	1.09e+41	1.1e+41
		2.8251	959.1	935.5	2.8251	2.103e+22	2.099e+22	2.8251	1.36e+41	1.36e+41
		2.8376	1309.1	1321	2.8376	2.905e+22	2.918e+22	2.8376	1.87e+41	1.86e+41
		2.8501	1962	2002.8	2.8501	4.422e+22	4.432e+22	2.8501	2.82e+41	2.8e+41
		2.8626	2999.4	3008.3	2.8626	7.129e+22	7.055e+22	2.8626	4.43e+41	4.39e+41
		2.8751	4423.4	4371.9	2.8751	1.1342e+23	1.1212e+23	2.8751	6.9e+41	6.9e+41
		2.8876	6281.8	6233.8	2.8876	1.7011e+23	1.716e+23	2.8876	1.036e+42	1.049e+42
		2.9001	8839	8887.6	2.9001	2.4477e+23	2.4938e+23	2.9001	1.495e+42	1.508e+42
		2.9126	12510.9	12676.4	2.9126	3.5053e+23	3.4762e+23	2.9126	2.104e+42	2.072e+42
		2.9251	17705.2	17800.1	2.9251	4.9493e+23	4.7814e+23	2.9251	2.93e+42	2.855e+42
		2.9376	24895.7	24349.5	2.9376	6.4738e+23	6.7104e+23	2.9376	4.062e+42	4.217e+42
		2.9501	29166.1	32973.8	2.9501	8.9725e+23	9.851e+23	2.9501	5.551e+42	6.915e+42
		2.9626	48710.2	46795.4	2.9626	1.23147e+24	1.54868e+24	2.9626	7.772e+42	1.2578e+43
		2.9751	86339	78559.5	2.9751	1.99554e+24	2.80055e+24	2.9751	1.3594e+43	2.6527e+43
		2.9876	290912	217563	2.9876	2.33345e+25	7.91425e+24	2.9876	3.30139e+44	8.7258e+43
		3.0001	10798700	13311000000000	3.0001	3.71022e+27	4.76907e+32	3.0001	4.74512e+45	6.12173e+51
		3.0126	114452	65697.8	3.0126	1.25317e+27	2.35723e+24	3.0126	7.3612e+45	3.5397e+43
		3.0251	6735.5	5774.5	3.0251	1.7303e+23	2.236e+23	3.0251	2.506e+42	3.931e+42
		3.0376	447.1	723.3	3.0376	1.486e+22	2.903e+22	3.0376	2.01e+41	5.19e+41
		3.0501	502.8	452.1	3.0501	1.165e+22	1.153e+22	3.0501	8.00033e+40	8.3383e+40
		3.0626	520.1	549.2	3.0626	1.522e+22	1.481e+22	3.0626	1.19e+41	1.05e+41
		3.0751	509.9	525.7	3.0751	1.529e+22	1.596e+22	3.0751	1.28e+41	1.38e+41
		3.0876	440.3	423	3.0876	1.348e+22	1.34e+22	3.0876	1.21e+41	1.24e+41
		3.1001	307.5	299	3.1001	9.55e+21	9.31e+21	3.1001	8.9969e+40	8.76987e+40
		3.1126	176.5	185.1	3.1126	5.64e+21	5.6e+21	3.1126	5.41402e+40	5.23164e+40
		3.1251	97.9	102.1	3.1251	3.11e+21	3.12e+21	3.1251	2.70348e+40	2.77596e+40
		3.1376	64.7	59.9	3.1376	1.95e+21	1.9e+21	3.1376	1.34156e+40	1.40793e+40
		3.1501	57.3	54	3.1501	1.68e+21	1.63e+21	3.1501	8.80681e+39	8.56528e+39
		3.1626	65	68.6	3.1626	1.79e+21	1.86e+21	3.1626	8.36811e+39	8.3662e+39
		3.1751	79.9	84.7	3.1751	2.11e+21	2.18e+21	3.1751	1.04918e+40	1.07429e+40
		3.1876	89.3	89.6	3.1876	2.3e+21	2.31e+21	3.1876	1.36137e+40	1.32834e+40
		3.2001	85.1	82.3	3.2001	2.18e+21	2.18e+21	3.2001	1.45782e+40	1.44535e+40
		3.2126	72.3	69.5	3.2126	1.88e+21	1.87e+21	3.2126	1.37655e+40	1.38396e+40
		3.2251	58.2	57.2	3.2251	1.53e+21	1.51e+21	3.2251	1.12298e+40	1.17972e+40
		3.2376	44.7	45.9	3.2376	1.19e+21	1.18e+21	3.2376	8.65433e+39	8.96779e+39
		3.2501	32.5	34.6	3.2501	8.87333e+20	8.99094e+20	3.2501	6.33568e+39	6.09431e+39
		3.2626	23.7	24.5	3.2626	6.52799e+20	6.73075e+20	3.2626	4.37992e+39	3.91407e+39
		3.2751	18.8	18	3.2751	5.02904e+20	5.10105e+20	3.2751	2.96425e+39	2.81427e+39
		3.2876	16.6	15.6	3.2876	4.23503e+20	4.15022e+20	3.2876	2.22256e+39	2.56844e+39
		3.3001	15.4	15.2	3.3001	3.83747e+20	3.7372e+20	3.3001	2.10734e+39	2.58996e+39
		3.3126	14.3	14.5	3.3126	3.53595e+20	3.53931e+20	3.3126	2.35195e+39	2.45768e+39
		3.3251	12.9	13.1	3.3251	3.19197e+20	3.27151e+20	3.3251	2.41684e+39	2.13435e+39
		3.3376	11.5	11.3	3.3376	2.82047e+20	2.86522e+20	3.3376	2.09302e+39	1.78061e+39
		3.3501	10.1	9.98037	3.3501	2.47974e+20	2.42638e+20	3.3501	1.48312e+39	1.51505e+39
		3.3626	8.62062	8.89614	3.3626	2.16462e+20	2.06986e+20	3.3626	1.16906e+39	1.34198e+39
		3.3751	7.26471	7.65513	3.3751	1.84447e+20	1.81522e+20	3.3751	1.08524e+39	1.19257e+39
		3.3876	6.08539	6.14081	3.3876	1.53138e+20	1.59817e+20	3.3876	9.85859e+38	9.89867e+38
		3.4001	5.07069	4.77355	3.4001	1.26649e+20	1.34902e+20	3.4001	7.5052e+38	7.16977e+38
		3.4126	4.22762	3.98021	3.4126	1.06511e+20	1.07146e+20	3.4126	5.08471e+38	4.5262e+38
		3.4251	3.55716	3.62117	3.4251	9.07018e+19	8.44375e+19	3.4251	3.72311e+38	3.10907e+38
		3.4376	2.96673	3.17625	3.4376	7.67071e+19	7.23031e+19	3.4376	3.07632e+38	3.14405e+38
		3.4501	2.36628	2.40777	3.4501	6.35121e+19	6.57588e+19	3.4501	2.6287e+38	3.54823e+38
		3.4626	1.81143	1.61454	3.4626	5.1453e+19	5.57195e+19	3.4626	2.25237e+38	3.1909e+38
		3.4751	1.42275	1.23589	3.4751	4.16361e+19	4.19096e+19	3.4751	1.96319e+38	2.22074e+38
		3.4876	1.22154	1.31541	3.4876	3.52478e+19	3.28038e+19	3.4876	1.74824e+38	1.60933e+38
		3.5001	1.13777	1.40242	3.5001	3.31601e+19	3.2704e+19	3.5001	1.60069e+38	1.70772e+38
		3.5126	1.0793	1.0917	3.5126	3.37406e+19	3.57676e+19	3.5126	1.63838e+38	1.97297e+38
		3.5251	0.96471	0.66651	3.5251	3.38157e+19	3.45976e+19	3.5251	1.97464e+38	1.97278e+38
		3.5376	0.7705	0.83217	3.5376	3.04166e+19	2.89136e+19	3.5376	2.38066e+38	1.89899e+38
		3.5501	1.51236	1.6334	3.5501	2.39534e+19	2.29941e+19	3.5501	2.20751e+38	1.97387e+38
		3.5626	2.14125	2.31027	3.5626	1.79673e+19	1.88368e+19	3.5626	1.58408e+38	1.95173e+38
		3.5751	0	0	3.5751	1.39847e+19	1.51804e+19	3.5751	1.02502e+38	1.50616e+38
		3.5876	0	0	3.5876	1.14548e+19	1.12646e+19	3.5876	6.21606e+37	7.74224e+37
		3.6001	0	0	3.6001	9.82993e+18	8.63167e+18	3.6001	2.9469e+37	2.057e+37
		3.6126	0	0	3.6126	9.69265e+18	9.06399e+18	3.6126	1.10773e+37	1.05124e+36
		3.6251	0	0	3.6251	1.16745e+19	1.24301e+19	3.6251	6.88543e+36	2.00173e+36
		3.6376	0	0	3.6376	1.81398e+19	1.84457e+19	3.6376	1.22734e+37	1.27505e+37
		3.6501	0	0	3.6501	3.29091e+19	3.10599e+19	3.6501	6.21063e+37	7.49369e+37
		3.6626	0	0	3.6626	6.11895e+19	5.9178e+19	3.6626	3.21588e+38	2.72198e+38
		3.6751	0	0	3.6751	1.08739e+20	1.10701e+20	3.6751	7.96779e+38	6.55153e+38
		3.6876	0	0	3.6876	1.81028e+20	1.8569e+20	3.6876	1.05931e+39	1.16604e+39
		3.7001	0	0	3.7001	2.76072e+20	2.75942e+20	3.7001	1.32522e+39	1.6655e+39
		3.7126	0	0	3.7126	3.75537e+20	3.69999e+20	3.7126	1.97297e+39	2.07184e+39
		3.7251	0	0	3.7251	4.59626e+20	4.56946e+20	3.7251	2.86129e+39	2.44493e+39
		3.7376	0	0	3.7376	5.24725e+20	5.26238e+20	3.7376	3.19019e+39	2.85019e+39
		3.7501	0	0	3.7501	5.6703e+20	5.67341e+20	3.7501	2.98712e+39	3.1491e+39
		3.7626	0	0	3.7626	5.74077e+20	5.75212e+20	3.7626	2.78032e+39	3.08928e+39
		3.7751	0	0	3.7751	5.58812e+20	5.62786e+20	3.7751	2.76053e+39	2.72461e+39
		3.7876	0	0	3.7876	5.6951e+20	5.70412e+20	3.7876	2.91073e+39	2.6182e+39
		3.8001	0	0	3.8001	6.60985e+20	6.58548e+20	3.8001	3.51611e+39	3.42874e+39
		3.8126	0	0	3.8126	8.88891e+20	8.88074e+20	3.8126	5.08898e+39	5.37965e+39
		3.8251	0	0	3.8251	1.31e+21	1.31e+21	3.8251	8.23949e+39	8.38503e+39
		3.8376	0	0	3.8376	1.96e+21	1.96e+21	3.8376	1.29221e+40	1.25955e+40
		3.8501	0	0	3.8501	2.85e+21	2.85e+21	3.8501	1.85803e+40	1.83578e+40
		3.8626	0	0	3.8626	3.91e+21	3.9e+21	3.8626	2.51216e+40	2.54925e+40
		3.8751	0	0	3.8751	4.95e+21	4.95e+21	3.8751	3.24181e+40	3.30393e+40
		3.8876	0	0	3.8876	5.82e+21	5.87e+21	3.8876	3.95665e+40	4.00522e+40
		3.9001	0	0	3.9001	6.61e+21	6.66e+21	3.9001	4.62042e+40	4.64363e+40
		3.9126	0	0	3.9126	7.51e+21	7.43e+21	3.9126	5.3716e+40	5.28864e+40
		3.9251	0	0	3.9251	8.45e+21	8.28e+21	3.9251	6.24142e+40	6.0647e+40
		3.9376	0	0	3.9376	9.15e+21	9.28e+21	3.9376	7.10761e+40	7.21746e+40
		3.9501	0	0	3.9501	1.102e+22	1.058e+22	3.9501	8.66745e+40	9.21983e+40
		3.9626	0	0	3.9626	1.464e+22	1.271e+22	3.9626	1.16e+41	1.29e+41
		3.9751	0	0	3.9751	2.489e+22	1.744e+22	3.9751	2.31e+41	2.04e+41
		3.9876	0	0	3.9876	2.3901e+23	3.645e+22	3.9876	5.5935e+43	4.66e+41
		4.0001	0	0	4.0001	1.60315e+25	1.58248e+30	4.0001	8.6e+41	2.03136e+49
		4.0126	0	0	4.0126	1.325e+22	6.94e+21	4.0126	5.78112e+40	7.64304e+40
		4.0251	0	0	4.0251	1.54e+21	1.2e+21	4.0251	6.26254e+39	1.06146e+40
		4.0376	0	0	4.0376	3.27017e+20	4.57537e+20	4.0376	1.46985e+39	3.23366e+39
		4.0501	0	0	4.0501	2.23009e+20	2.21551e+20	4.0501	1.16339e+39	9.72676e+38
		4.0626	0	0	4.0626	1.95623e+20	1.84154e+20	4.0626	1.05928e+39	8.54159e+38
		4.0751	0	0	4.0751	1.93795e+20	2.03182e+20	4.0751	1.02855e+39	1.25094e+39
		4.0876	0	0	4.0876	1.82283e+20	1.91308e+20	4.0876	9.17944e+38	1.14601e+39
		4.1001	0	0	4.1001	1.41284e+20	1.41477e+20	4.1001	6.47401e+38	6.48262e+38
		4.1126	0	0	4.1126	8.9221e+19	8.66261e+19	4.1126	3.61547e+38	2.73533e+38
		4.1251	0	0	4.1251	5.10575e+19	5.01667e+19	4.1251	1.98109e+38	1.79306e+38
		4.1376	0	0	4.1376	3.27468e+19	3.32481e+19	4.1376	1.43807e+38	1.79836e+38
		4.1501	0	0	4.1501	2.86097e+19	2.90008e+19	4.1501	1.53403e+38	1.48173e+38
		4.1626	0	0	4.1626	3.59604e+19	3.49151e+19	4.1626	2.22816e+38	1.50024e+38
		4.1751	0	0	4.1751	5.3707e+19	5.10487e+19	4.1751	3.23563e+38	2.63475e+38
		4.1876	0	0	4.1876	7.37305e+19	7.21884e+19	4.1876	3.96602e+38	4.3479e+38
		4.2001	0	0	4.2001	8.30441e+19	8.6894e+19	4.2001	4.12558e+38	5.31855e+38
		4.2126	0	0	4.2126	8.15777e+19	8.63095e+19	4.2126	3.95638e+38	4.77818e+38
		4.2251	0	0	4.2251	7.51199e+19	7.31584e+19	4.2251	3.65064e+38	3.26302e+38
		4.2376	0	0	4.2376	6.64727e+19	5.94578e+19	4.2376	3.27365e+38	2.21419e+38
		4.2501	0	0	4.2501	5.5912e+19	5.36517e+19	4.2501	2.87978e+38	2.50881e+38
		4.2626	0	0	4.2626	4.68549e+19	5.19803e+19	4.2626	2.52925e+38	3.29485e+38
		4.2751	0	0	4.2751	4.15357e+19	4.58701e+19	4.2751	2.20478e+38	2.98636e+38
		4.2876	0	0	4.2876	3.88063e+19	3.59422e+19	4.2876	1.88557e+38	1.58813e+38
		4.3001	0	0	4.3001	3.62052e+19	3.16734e+19	4.3001	1.60902e+38	8.6177e+37
		4.3126	0	0	4.3126	3.27771e+19	3.57646e+19	4.3126	1.43433e+38	1.61609e+38
		4.3251	0	0	4.3251	2.98403e+19	3.80203e+19	4.3251	1.35598e+38	2.30819e+38
		4.3376	0	0	4.3376	2.79756e+19	3.07265e+19	4.3376	1.3122e+38	1.50438e+38
		4.3501	0	0	4.3501	2.65554e+19	2.10761e+19	4.3501	1.2556e+38	2.6926e+37
		4.3626	0	0	4.3626	2.50157e+19	1.93674e+19	4.3626	1.19411e+38	3.75874e+37
		4.3751	0	0	4.3751	2.39107e+19	2.40492e+19	4.3751	1.15922e+38	1.3517e+38
		4.3876	0	0	4.3876	2.36103e+19	2.86774e+19	4.3876	1.16251e+38	1.47177e+38
		4.4001	0	0	4.4001	2.32246e+19	3.12658e+19	4.4001	1.16111e+38	8.40366e+37
		4.4126	0	0	4.4126	2.14181e+19	2.54932e+19	4.4126	1.13507e+38	9.36607e+37
		4.4251	0	0	4.4251	1.86234e+19	7.09668e+18	4.4251	1.0926e+38	1.46595e+38
		4.4376	0	0	4.4376	1.63729e+19	1.53633e+19	4.4376	0	0
		4.4501	0	0	4.4501	0	0	4.4501	0	0
		4.4626	0	0	4.4626	0	0	4.4626	0	0
		4.4751	0	0	4.4751	0	0	4.4751	0	0
		4.4876	0	0	4.4876	0	0	4.4876	0	0
		4.5001	0	0	4.5001	0	0	4.5001	0	0

## Sheet: Figure 3c
Figure 3c	Name	Layer index from surface	OApi.–OApi.	Error
	Unit		Å	Å
	Comments	8 u.c.
		-5	3.905	0.025
		-4	3.905	0.025
		-3	3.91945	0.025
		-2	3.91683	0.025
		-1	3.9057	0.025
		0	3.95701	0.0315
		1	3.8952	0.038
		2	3.93706	0.038
		3	4.01625	0.038
		4	3.87618	0.038
		5	4.02352	0.038
		6	3.88372	0.038
		7	3.95135	0.038

## Sheet: Figure 3d
Figure 3d	Name	Layer index from surface	Ti3+ fraction	Error
	Unit		%
	Comments	8 u.c.
		-5	6.521	-8.793
		-4	6.366	-7.98
		-3	3.042	-8.412
		-2	2.482	-4.649
		-1	-2.451	-2.72
		0	5.671	-8.919
		1	13.998	-9.836
		2	19.922	-9.137
		3	30.691	-11.766
		4	19.422	-13.915
		5	29.41	-4.009
		6	13.603	-11.12
		7	29.441	-12.841
		8	23.389	-6.144

## Sheet: Figure 4a
Figure 4a	Name	E	DOS			E	DOS			E	DOS			E	DOS
	Unit	eV	State/eV			eV	State/eV			eV	State/eV			eV	State/eV
	Comments	2 u.c.	Spin up	Spin down		4 u.c.	Spin up	Spin down		6 u.c.	Spin up	Spin down		8 u.c.	Spin up	Spin down
		-3.5005	34.2352	-34.8026		-3.5005	46.2693	-46.4458		-3.501	54.6886	-55.0166		-3.50019	113.255	-114.492
		-3.4995	34.2922	-34.8558		-3.4995	46.3569	-46.5232		-3.5	54.7314	-55.0598		-3.49919	113.311	-114.521
		-3.4985	34.35	-34.909		-3.4985	46.4466	-46.6039		-3.499	54.7724	-55.102		-3.49819	113.365	-114.546
		-3.4975	34.4072	-34.9627		-3.4975	46.5371	-46.6864		-3.498	54.8105	-55.1424		-3.49719	113.415	-114.567
		-3.4965	34.4644	-35.016		-3.4965	46.6296	-46.7705		-3.497	54.8474	-55.1787		-3.49619	113.464	-114.583
		-3.4955	34.5233	-35.0704		-3.4955	46.7246	-46.8554		-3.496	54.8818	-55.2141		-3.49519	113.508	-114.595
		-3.4945	34.5835	-35.1247		-3.4945	46.8203	-46.9431		-3.495	54.9139	-55.2466		-3.49419	113.551	-114.604
		-3.4935	34.6417	-35.1781		-3.4935	46.9171	-47.0312		-3.494	54.9452	-55.2773		-3.49319	113.589	-114.607
		-3.4925	34.7024	-35.2343		-3.4925	47.0162	-47.1218		-3.493	54.974	-55.3049		-3.49219	113.626	-114.606
		-3.4915	34.7613	-35.2892		-3.4915	47.1169	-47.214		-3.492	55.0004	-55.3319		-3.49119	113.659	-114.6
		-3.4905	34.822	-35.3441		-3.4905	47.2178	-47.3077		-3.491	55.0271	-55.3565		-3.49019	113.688	-114.591
		-3.4895	34.8826	-35.3998		-3.4895	47.3209	-47.4032		-3.49	55.0502	-55.3784		-3.48919	113.714	-114.576
		-3.4885	34.9435	-35.4555		-3.4885	47.425	-47.4994		-3.489	55.0728	-55.3999		-3.48819	113.738	-114.558
		-3.4875	35.0053	-35.5115		-3.4875	47.5319	-47.597		-3.488	55.0946	-55.4201		-3.48719	113.757	-114.535
		-3.4865	35.066	-35.5681		-3.4865	47.6379	-47.6981		-3.487	55.1144	-55.4368		-3.48619	113.772	-114.508
		-3.4855	35.1285	-35.626		-3.4855	47.7465	-47.7993		-3.486	55.1352	-55.4551		-3.48519	113.785	-114.475
		-3.4845	35.1912	-35.682		-3.4845	47.8554	-47.9025		-3.485	55.1543	-55.4707		-3.48419	113.793	-114.439
		-3.4835	35.2537	-35.7396		-3.4835	47.967	-48.0064		-3.484	55.1726	-55.4854		-3.48319	113.798	-114.397
		-3.4825	35.3182	-35.7972		-3.4825	48.079	-48.1125		-3.483	55.1907	-55.4998		-3.48219	113.799	-114.351
		-3.4815	35.3811	-35.8553		-3.4815	48.1911	-48.22		-3.482	55.2088	-55.5126		-3.48119	113.795	-114.302
		-3.4805	35.4457	-35.9133		-3.4805	48.3043	-48.328		-3.481	55.2263	-55.5254		-3.48019	113.789	-114.248
		-3.4795	35.5091	-35.9722		-3.4795	48.4194	-48.4371		-3.48	55.2445	-55.5386		-3.47919	113.778	-114.189
		-3.4785	35.5752	-36.0318		-3.4785	48.5359	-48.5492		-3.479	55.2621	-55.5508		-3.47819	113.764	-114.128
		-3.4775	35.6409	-36.091		-3.4775	48.6533	-48.6611		-3.478	55.2817	-55.5632		-3.47719	113.747	-114.059
		-3.4765	35.7059	-36.1513		-3.4765	48.7704	-48.7732		-3.477	55.3008	-55.5774		-3.47619	113.724	-113.99
		-3.4755	35.773	-36.2117		-3.4755	48.8884	-48.888		-3.476	55.3208	-55.5902		-3.47519	113.699	-113.914
		-3.4745	35.8398	-36.2734		-3.4745	49.0077	-49.003		-3.475	55.343	-55.6051		-3.47419	113.668	-113.835
		-3.4735	35.9078	-36.335		-3.4735	49.1283	-49.1203		-3.474	55.3657	-55.6199		-3.47319	113.634	-113.753
		-3.4725	35.9764	-36.3972		-3.4725	49.2488	-49.2363		-3.473	55.3904	-55.6367		-3.47219	113.596	-113.665
		-3.4715	36.0452	-36.4597		-3.4715	49.3707	-49.3548		-3.472	55.4162	-55.6535		-3.47119	113.554	-113.575
		-3.4705	36.1144	-36.5231		-3.4705	49.4919	-49.4741		-3.471	55.4426	-55.673		-3.47019	113.508	-113.48
		-3.4695	36.1857	-36.587		-3.4695	49.6153	-49.5947		-3.47	55.4728	-55.6931		-3.46919	113.46	-113.384
		-3.4685	36.2566	-36.652		-3.4685	49.7377	-49.7148		-3.469	55.5052	-55.7162		-3.46819	113.406	-113.283
		-3.4675	36.3285	-36.7165		-3.4675	49.8622	-49.8351		-3.468	55.5385	-55.7394		-3.46719	113.349	-113.179
		-3.4665	36.4011	-36.7832		-3.4665	49.9853	-49.9582		-3.467	55.5763	-55.7672		-3.46619	113.289	-113.072
		-3.4655	36.4749	-36.8498		-3.4655	50.1104	-50.0809		-3.466	55.6158	-55.7974		-3.46519	113.225	-112.961
		-3.4645	36.55	-36.9174		-3.4645	50.2346	-50.2035		-3.465	55.6577	-55.8295		-3.46419	113.158	-112.848
		-3.4635	36.625	-36.9857		-3.4635	50.3595	-50.3271		-3.464	55.7036	-55.8646		-3.46319	113.086	-112.733
		-3.4625	36.7018	-37.0551		-3.4625	50.485	-50.4509		-3.463	55.7531	-55.9021		-3.46219	113.011	-112.613
		-3.4615	36.7781	-37.1256		-3.4615	50.61	-50.5749		-3.462	55.8065	-55.9437		-3.46119	112.933	-112.493
		-3.4605	36.8568	-37.1967		-3.4605	50.7348	-50.6999		-3.461	55.8622	-55.9886		-3.46019	112.851	-112.37
		-3.4595	36.9356	-37.2681		-3.4595	50.8603	-50.8251		-3.46	55.9222	-56.0372		-3.45919	112.768	-112.244
		-3.4585	37.0159	-37.3412		-3.4585	50.9865	-50.95		-3.459	55.9861	-56.09		-3.45819	112.681	-112.117
		-3.4575	37.098	-37.4154		-3.4575	51.1115	-51.0747		-3.458	56.0549	-56.1459		-3.45719	112.59	-111.989
		-3.4565	37.1798	-37.4898		-3.4565	51.2365	-51.2007		-3.457	56.1279	-56.2069		-3.45619	112.497	-111.859
		-3.4555	37.2639	-37.5659		-3.4555	51.3617	-51.3257		-3.456	56.204	-56.2718		-3.45519	112.402	-111.727
		-3.4545	37.3482	-37.6427		-3.4545	51.4863	-51.4508		-3.455	56.2847	-56.3412		-3.45419	112.303	-111.594
		-3.4535	37.4338	-37.7208		-3.4535	51.6105	-51.5762		-3.454	56.372	-56.4146		-3.45319	112.2	-111.459
		-3.4525	37.52	-37.8002		-3.4525	51.7349	-51.7019		-3.453	56.4625	-56.4935		-3.45219	112.098	-111.325
		-3.4515	37.6078	-37.8806		-3.4515	51.8591	-51.8257		-3.452	56.5579	-56.5764		-3.45119	111.992	-111.19
		-3.4505	37.698	-37.9617		-3.4505	51.9818	-51.9509		-3.451	56.659	-56.666		-3.45019	111.885	-111.054
		-3.4495	37.7886	-38.0435		-3.4495	52.1048	-52.0746		-3.45	56.7643	-56.76		-3.44919	111.774	-110.917
		-3.4485	37.8788	-38.1272		-3.4485	52.2276	-52.1997		-3.449	56.8759	-56.8592		-3.44819	111.664	-110.78
		-3.4475	37.9725	-38.2126		-3.4475	52.3496	-52.3237		-3.448	56.9924	-56.964		-3.44719	111.552	-110.643
		-3.4465	38.0654	-38.297		-3.4465	52.4712	-52.4462		-3.447	57.1132	-57.074		-3.44619	111.436	-110.507
		-3.4455	38.1608	-38.3845		-3.4455	52.5921	-52.5693		-3.446	57.2404	-57.1894		-3.44519	111.322	-110.371
		-3.4445	38.2559	-38.472		-3.4445	52.7124	-52.6915		-3.445	57.3719	-57.3098		-3.44419	111.203	-110.237
		-3.4435	38.3527	-38.5618		-3.4435	52.8319	-52.8131		-3.444	57.5101	-57.4373		-3.44319	111.085	-110.102
		-3.4425	38.4503	-38.6516		-3.4425	52.9508	-52.9345		-3.443	57.6522	-57.5693		-3.44219	110.967	-109.969
		-3.4415	38.5494	-38.7429		-3.4415	53.0684	-53.0542		-3.442	57.8004	-57.7074		-3.44119	110.847	-109.835
		-3.4405	38.6499	-38.835		-3.4405	53.1859	-53.1752		-3.441	57.9546	-57.8516		-3.44019	110.727	-109.704
		-3.4395	38.7504	-38.9287		-3.4395	53.3023	-53.2928		-3.44	58.1126	-58.0005		-3.43919	110.607	-109.575
		-3.4385	38.8519	-39.0223		-3.4385	53.4172	-53.4113		-3.439	58.2783	-58.1561		-3.43819	110.486	-109.446
		-3.4375	38.954	-39.1182		-3.4375	53.5324	-53.5291		-3.438	58.4471	-58.3175		-3.43719	110.365	-109.321
		-3.4365	39.0562	-39.2143		-3.4365	53.6458	-53.6464		-3.437	58.6223	-58.484		-3.43619	110.245	-109.196
		-3.4355	39.1608	-39.3118		-3.4355	53.7579	-53.7625		-3.436	58.803	-58.6567		-3.43519	110.123	-109.073
		-3.4345	39.2642	-39.4101		-3.4345	53.871	-53.877		-3.435	58.9887	-58.8353		-3.43419	110.002	-108.954
		-3.4335	39.3697	-39.5088		-3.4335	53.981	-53.9908		-3.434	59.1789	-59.0185		-3.43319	109.883	-108.836
		-3.4325	39.4749	-39.6086		-3.4325	54.0905	-54.1038		-3.433	59.376	-59.2086		-3.43219	109.763	-108.72
		-3.4315	39.5804	-39.7091		-3.4315	54.1989	-54.2165		-3.432	59.5774	-59.4033		-3.43119	109.645	-108.607
		-3.4305	39.6856	-39.8097		-3.4305	54.307	-54.3276		-3.431	59.7812	-59.6038		-3.43019	109.528	-108.497
		-3.4295	39.7925	-39.9107		-3.4295	54.4137	-54.438		-3.43	59.9927	-59.8095		-3.42919	109.411	-108.39
		-3.4285	39.8995	-40.0131		-3.4285	54.5193	-54.5467		-3.429	60.2083	-60.0211		-3.42819	109.294	-108.286
		-3.4275	40.0048	-40.1168		-3.4275	54.6233	-54.6562		-3.428	60.4285	-60.2377		-3.42719	109.18	-108.184
		-3.4265	40.1113	-40.2189		-3.4265	54.7265	-54.7633		-3.427	60.6511	-60.4588		-3.42619	109.068	-108.087
		-3.4255	40.2184	-40.3227		-3.4255	54.8287	-54.8692		-3.426	60.8806	-60.6849		-3.42519	108.955	-107.992
		-3.4245	40.3234	-40.4255		-3.4245	54.9298	-54.9748		-3.425	61.1125	-60.9151		-3.42419	108.845	-107.899
		-3.4235	40.4289	-40.529		-3.4235	55.0293	-55.0785		-3.424	61.3495	-61.1502		-3.42319	108.737	-107.812
		-3.4225	40.534	-40.6325		-3.4225	55.1289	-55.1814		-3.423	61.5889	-61.3919		-3.42219	108.63	-107.727
		-3.4215	40.6384	-40.7354		-3.4215	55.226	-55.2837		-3.422	61.8334	-61.6348		-3.42119	108.525	-107.644
		-3.4205	40.7428	-40.8382		-3.4205	55.3229	-55.3844		-3.421	62.0803	-61.8822		-3.42019	108.424	-107.567
		-3.4195	40.8453	-40.9419		-3.4195	55.4177	-55.4839		-3.42	62.331	-62.1354		-3.41919	108.321	-107.491
		-3.4185	40.9479	-41.0433		-3.4185	55.512	-55.582		-3.419	62.584	-62.3904		-3.41819	108.223	-107.421
		-3.4175	41.0487	-41.1458		-3.4175	55.605	-55.68		-3.418	62.8401	-62.6504		-3.41719	108.127	-107.353
		-3.4165	41.1487	-41.2477		-3.4165	55.6962	-55.7765		-3.417	63.0985	-62.9119		-3.41619	108.032	-107.289
		-3.4155	41.2479	-41.3479		-3.4155	55.7864	-55.8726		-3.416	63.3605	-63.1771		-3.41519	107.939	-107.226
		-3.4145	41.3442	-41.4476		-3.4145	55.8759	-55.9656		-3.415	63.6231	-63.4465		-3.41419	107.849	-107.17
		-3.4135	41.4397	-41.546		-3.4135	55.9644	-56.0591		-3.414	63.8887	-63.7164		-3.41319	107.763	-107.116
		-3.4125	41.5345	-41.6439		-3.4125	56.0506	-56.1523		-3.413	64.1555	-63.9899		-3.41219	107.678	-107.065
		-3.4115	41.627	-41.7409		-3.4115	56.1373	-56.243		-3.412	64.4241	-64.2645		-3.41119	107.596	-107.017
		-3.4105	41.7166	-41.8361		-3.4105	56.2223	-56.3323		-3.411	64.6934	-64.5421		-3.41019	107.516	-106.974
		-3.4095	41.8063	-41.9293		-3.4095	56.305	-56.4222		-3.41	64.9647	-64.8208		-3.40919	107.439	-106.932
		-3.4085	41.8921	-42.0209		-3.4085	56.3866	-56.5102		-3.409	65.2376	-65.1008		-3.40819	107.363	-106.896
		-3.4075	41.9766	-42.1123		-3.4075	56.4681	-56.5969		-3.408	65.5072	-65.3823		-3.40719	107.29	-106.861
		-3.4065	42.058	-42.2007		-3.4065	56.5484	-56.6832		-3.407	65.7809	-65.6631		-3.40619	107.22	-106.83
		-3.4055	42.1375	-42.2857		-3.4055	56.6273	-56.7689		-3.406	66.0534	-65.9463		-3.40519	107.153	-106.802
		-3.4045	42.2153	-42.3722		-3.4045	56.7047	-56.8528		-3.405	66.3254	-66.2283		-3.40419	107.087	-106.777
		-3.4035	42.2891	-42.4536		-3.4035	56.781	-56.936		-3.404	66.5964	-66.5114		-3.40319	107.024	-106.753
		-3.4025	42.3608	-42.5336		-3.4025	56.8573	-57.0182		-3.403	66.8681	-66.7943		-3.40219	106.966	-106.733
		-3.4015	42.4293	-42.6104		-3.4015	56.9316	-57.0989		-3.402	67.1383	-67.0756		-3.40119	106.908	-106.715
		-3.4005	42.4951	-42.6861		-3.4005	57.0045	-57.1807		-3.401	67.4078	-67.3582		-3.40019	106.852	-106.699
		-3.3995	42.5589	-42.7583		-3.3995	57.0767	-57.2603		-3.4	67.6745	-67.6387		-3.39919	106.798	-106.686
		-3.3985	42.6179	-42.8283		-3.3985	57.1482	-57.3387		-3.399	67.9413	-67.9163		-3.39819	106.748	-106.676
		-3.3975	42.6747	-42.8943		-3.3975	57.2185	-57.4152		-3.398	68.2045	-68.1939		-3.39719	106.699	-106.666
		-3.3965	42.7281	-42.9585		-3.3965	57.2874	-57.4934		-3.397	68.4674	-68.469		-3.39619	106.653	-106.661
		-3.3955	42.7786	-43.0202		-3.3955	57.3554	-57.5689		-3.396	68.7264	-68.7425		-3.39519	106.608	-106.655
		-3.3945	42.826	-43.0777		-3.3945	57.4219	-57.6463		-3.395	68.9843	-69.0143		-3.39419	106.566	-106.65
		-3.3935	42.8684	-43.1328		-3.3935	57.4886	-57.72		-3.394	69.2386	-69.2837		-3.39319	106.525	-106.649
		-3.3925	42.9085	-43.1832		-3.3925	57.5531	-57.7936		-3.393	69.4898	-69.5489		-3.39219	106.487	-106.647
		-3.3915	42.9456	-43.2313		-3.3915	57.6176	-57.8676		-3.392	69.738	-69.812		-3.39119	106.449	-106.646
		-3.3905	42.9786	-43.2753		-3.3905	57.6802	-57.9403		-3.391	69.9835	-70.0712		-3.39019	106.414	-106.648
		-3.3895	43.0083	-43.317		-3.3895	57.7429	-58.0132		-3.39	70.2242	-70.3279		-3.38919	106.381	-106.648
		-3.3885	43.0348	-43.3544		-3.3885	57.8023	-58.0844		-3.389	70.4615	-70.5812		-3.38819	106.349	-106.651
		-3.3875	43.0563	-43.3896		-3.3875	57.8641	-58.1545		-3.388	70.6949	-70.8297		-3.38719	106.317	-106.653
		-3.3865	43.075	-43.4197		-3.3865	57.9227	-58.2251		-3.387	70.9243	-71.0745		-3.38619	106.287	-106.656
		-3.3855	43.0909	-43.4462		-3.3855	57.9826	-58.2946		-3.386	71.1506	-71.3157		-3.38519	106.259	-106.658
		-3.3845	43.1021	-43.4698		-3.3845	58.0404	-58.364		-3.385	71.3707	-71.5514		-3.38419	106.231	-106.66
		-3.3835	43.1106	-43.4896		-3.3835	58.0964	-58.4324		-3.384	71.5859	-71.7823		-3.38319	106.204	-106.663
		-3.3825	43.115	-43.5054		-3.3825	58.1528	-58.5		-3.383	71.7979	-72.0099		-3.38219	106.178	-106.663
		-3.3815	43.1161	-43.5175		-3.3815	58.2083	-58.5674		-3.382	72.0048	-72.2313		-3.38119	106.152	-106.664
		-3.3805	43.1142	-43.5275		-3.3805	58.2631	-58.6344		-3.381	72.2065	-72.4488		-3.38019	106.127	-106.666
		-3.3795	43.1088	-43.5335		-3.3795	58.3171	-58.7011		-3.38	72.4029	-72.6596		-3.37919	106.103	-106.665
		-3.3785	43.0995	-43.5353		-3.3785	58.3698	-58.767		-3.379	72.594	-72.8667		-3.37819	106.078	-106.661
		-3.3775	43.0877	-43.5332		-3.3775	58.4223	-58.8329		-3.378	72.7802	-73.069		-3.37719	106.053	-106.658
		-3.3765	43.0725	-43.5287		-3.3765	58.4742	-58.898		-3.377	72.9608	-73.264		-3.37619	106.029	-106.652
		-3.3755	43.0551	-43.5205		-3.3755	58.5257	-58.9626		-3.376	73.1368	-73.4542		-3.37519	106.004	-106.645
		-3.3745	43.0328	-43.5084		-3.3745	58.5759	-59.0269		-3.375	73.3065	-73.6388		-3.37419	105.979	-106.635
		-3.3735	43.0088	-43.494		-3.3735	58.626	-59.0913		-3.374	73.4697	-73.8183		-3.37319	105.953	-106.624
		-3.3725	42.9819	-43.4762		-3.3725	58.6743	-59.1544		-3.373	73.628	-73.992		-3.37219	105.927	-106.612
		-3.3715	42.9514	-43.4548		-3.3715	58.7234	-59.218		-3.372	73.781	-74.1584		-3.37119	105.899	-106.595
		-3.3705	42.9195	-43.4316		-3.3705	58.7722	-59.2809		-3.371	73.9285	-74.3209		-3.37019	105.871	-106.578
		-3.3695	42.8849	-43.4048		-3.3695	58.8202	-59.3431		-3.37	74.0689	-74.4763		-3.36919	105.842	-106.557
		-3.3685	42.8476	-43.3758		-3.3685	58.8673	-59.4055		-3.369	74.2062	-74.6265		-3.36819	105.811	-106.533
		-3.3675	42.8087	-43.3438		-3.3675	58.9143	-59.4669		-3.368	74.3367	-74.7722		-3.36719	105.779	-106.507
		-3.3665	42.7668	-43.3093		-3.3665	58.9613	-59.5293		-3.367	74.4613	-74.911		-3.36619	105.746	-106.477
		-3.3655	42.7232	-43.2734		-3.3655	59.0081	-59.5906		-3.366	74.581	-75.0437		-3.36519	105.709	-106.444
		-3.3645	42.6788	-43.2338		-3.3645	59.0539	-59.6522		-3.365	74.6938	-75.1719		-3.36419	105.673	-106.407
		-3.3635	42.6321	-43.1933		-3.3635	59.0986	-59.7127		-3.364	74.8028	-75.2932		-3.36319	105.634	-106.368
		-3.3625	42.5839	-43.1509		-3.3625	59.145	-59.7727		-3.363	74.9049	-75.4096		-3.36219	105.594	-106.325
		-3.3615	42.5352	-43.1068		-3.3615	59.1905	-59.8336		-3.362	75.0016	-75.5224		-3.36119	105.549	-106.279
		-3.3605	42.4845	-43.0614		-3.3605	59.2349	-59.8944		-3.361	75.0935	-75.6262		-3.36019	105.505	-106.228
		-3.3595	42.4338	-43.0153		-3.3595	59.2807	-59.9536		-3.36	75.1817	-75.7267		-3.35919	105.457	-106.173
		-3.3585	42.3814	-42.968		-3.3585	59.3247	-60.0132		-3.359	75.2642	-75.8222		-3.35819	105.407	-106.116
		-3.3575	42.3292	-42.9178		-3.3575	59.37	-60.0735		-3.358	75.3412	-75.9129		-3.35719	105.353	-106.053
		-3.3565	42.2763	-42.8688		-3.3565	59.414	-60.1323		-3.357	75.4122	-75.9982		-3.35619	105.297	-105.988
		-3.3555	42.2226	-42.8193		-3.3555	59.4601	-60.1913		-3.356	75.4807	-76.0786		-3.35519	105.239	-105.919
		-3.3545	42.1696	-42.7698		-3.3545	59.5042	-60.2504		-3.355	75.543	-76.1549		-3.35419	105.176	-105.845
		-3.3535	42.1168	-42.7179		-3.3535	59.5486	-60.3082		-3.354	75.6014	-76.2271		-3.35319	105.112	-105.767
		-3.3525	42.0633	-42.6695		-3.3525	59.5932	-60.3672		-3.353	75.656	-76.2944		-3.35219	105.044	-105.685
		-3.3515	42.0114	-42.619		-3.3515	59.639	-60.4262		-3.352	75.7059	-76.3577		-3.35119	104.974	-105.6
		-3.3505	41.9604	-42.5697		-3.3505	59.6835	-60.4847		-3.351	75.7532	-76.4157		-3.35019	104.9	-105.511
		-3.3495	41.9097	-42.5213		-3.3495	59.7291	-60.542		-3.35	75.7949	-76.4719		-3.34919	104.822	-105.416
		-3.3485	41.861	-42.4739		-3.3485	59.775	-60.6007		-3.349	75.8337	-76.5241		-3.34819	104.741	-105.319
		-3.3475	41.8119	-42.4258		-3.3475	59.8207	-60.6584		-3.348	75.8707	-76.5718		-3.34719	104.658	-105.217
		-3.3465	41.7652	-42.3814		-3.3465	59.8669	-60.7167		-3.347	75.9023	-76.618		-3.34619	104.571	-105.112
		-3.3455	41.721	-42.3368		-3.3455	59.9131	-60.7745		-3.346	75.9321	-76.6599		-3.34519	104.48	-105.001
		-3.3445	41.6774	-42.2955		-3.3445	59.9604	-60.8316		-3.345	75.9576	-76.6988		-3.34419	104.386	-104.887
		-3.3435	41.6372	-42.2551		-3.3435	60.0077	-60.8902		-3.344	75.9841	-76.7354		-3.34319	104.287	-104.771
		-3.3425	41.5984	-42.217		-3.3425	60.0542	-60.9472		-3.343	76.005	-76.7696		-3.34219	104.186	-104.649
		-3.3415	41.5608	-42.1817		-3.3415	60.103	-61.0055		-3.342	76.0245	-76.8024		-3.34119	104.082	-104.524
		-3.3405	41.5276	-42.1485		-3.3405	60.1511	-61.0626		-3.341	76.0432	-76.8328		-3.34019	103.974	-104.396
		-3.3395	41.4955	-42.1174		-3.3395	60.1992	-61.1201		-3.34	76.0593	-76.861		-3.33919	103.862	-104.263
		-3.3385	41.4678	-42.0898		-3.3385	60.2488	-61.1768		-3.339	76.0747	-76.8886		-3.33819	103.748	-104.129
		-3.3375	41.4416	-42.0651		-3.3375	60.2989	-61.2342		-3.338	76.0889	-76.9138		-3.33719	103.629	-103.989
		-3.3365	41.4196	-42.0432		-3.3365	60.3505	-61.2912		-3.337	76.1011	-76.9374		-3.33619	103.508	-103.846
		-3.3355	41.4007	-42.0252		-3.3355	60.4004	-61.3485		-3.336	76.1137	-76.9624		-3.33519	103.383	-103.701
		-3.3345	41.3849	-42.0103		-3.3345	60.4522	-61.4064		-3.335	76.1252	-76.9857		-3.33419	103.254	-103.553
		-3.3335	41.3736	-41.9985		-3.3335	60.5047	-61.464		-3.334	76.1354	-77.007		-3.33319	103.123	-103.402
		-3.3325	41.3654	-41.9908		-3.3325	60.5567	-61.5214		-3.333	76.1483	-77.0302		-3.33219	102.988	-103.248
		-3.3315	41.3608	-41.9875		-3.3315	60.6112	-61.5792		-3.332	76.1597	-77.0529		-3.33119	102.851	-103.091
		-3.3305	41.3602	-41.9882		-3.3305	60.6647	-61.6356		-3.331	76.1718	-77.0755		-3.33019	102.711	-102.933
		-3.3295	41.3635	-41.9919		-3.3295	60.7197	-61.6931		-3.33	76.1841	-77.0996		-3.32919	102.567	-102.773
		-3.3285	41.3724	-41.9997		-3.3285	60.7749	-61.7522		-3.329	76.1979	-77.1231		-3.32819	102.421	-102.609
		-3.3275	41.3831	-42.0126		-3.3275	60.8318	-61.8082		-3.328	76.2138	-77.1491		-3.32719	102.273	-102.443
		-3.3265	41.3994	-42.03		-3.3265	60.8877	-61.8659		-3.327	76.2288	-77.1743		-3.32619	102.123	-102.276
		-3.3255	41.4202	-42.052		-3.3255	60.9458	-61.9249		-3.326	76.2466	-77.2018		-3.32519	101.969	-102.107
		-3.3245	41.4447	-42.0774		-3.3245	61.0046	-61.9831		-3.325	76.266	-77.2313		-3.32419	101.814	-101.936
		-3.3235	41.4746	-42.1079		-3.3235	61.0629	-62.0408		-3.324	76.2883	-77.2606		-3.32319	101.656	-101.765
		-3.3225	41.5075	-42.143		-3.3225	61.1233	-62.0982		-3.323	76.3113	-77.293		-3.32219	101.495	-101.59
		-3.3215	41.5476	-42.1817		-3.3215	61.1845	-62.1584		-3.322	76.3381	-77.3285		-3.32119	101.334	-101.416
		-3.3205	41.59	-42.2274		-3.3205	61.2453	-62.2165		-3.321	76.3662	-77.364		-3.32019	101.17	-101.241
		-3.3195	41.638	-42.2759		-3.3195	61.3086	-62.2754		-3.32	76.3982	-77.4031		-3.31919	101.004	-101.064
		-3.3185	41.6908	-42.3286		-3.3185	61.3711	-62.335		-3.319	76.4316	-77.4454		-3.31819	100.837	-100.887
		-3.3175	41.7489	-42.3869		-3.3175	61.4358	-62.3941		-3.318	76.4707	-77.4898		-3.31719	100.668	-100.708
		-3.3165	41.8095	-42.4501		-3.3165	61.5005	-62.4534		-3.317	76.51	-77.5362		-3.31619	100.499	-100.53
		-3.3155	41.8773	-42.518		-3.3155	61.5673	-62.5156		-3.316	76.5542	-77.5873		-3.31519	100.327	-100.354
		-3.3145	41.9473	-42.5892		-3.3145	61.6344	-62.5748		-3.315	76.6017	-77.6395		-3.31419	100.156	-100.175
		-3.3135	42.0233	-42.6655		-3.3135	61.7025	-62.6369		-3.314	76.6539	-77.6968		-3.31319	99.9833	-99.9978
		-3.3125	42.1041	-42.7461		-3.3125	61.7706	-62.6985		-3.313	76.7084	-77.7571		-3.31219	99.8106	-99.8196
		-3.3115	42.1892	-42.8325		-3.3115	61.8407	-62.7601		-3.312	76.7678	-77.8203		-3.31119	99.6369	-99.6425
		-3.3105	42.2786	-42.9219		-3.3105	61.9118	-62.8226		-3.311	76.8295	-77.8881		-3.31019	99.4634	-99.4663
		-3.3095	42.3721	-43.016		-3.3095	61.9839	-62.8853		-3.31	76.8974	-77.9589		-3.30919	99.2888	-99.2899
		-3.3085	42.4706	-43.1138		-3.3085	62.057	-62.949		-3.309	76.9684	-78.0321		-3.30819	99.114	-99.1166
		-3.3075	42.5731	-43.2164		-3.3075	62.1309	-63.0147		-3.308	77.0443	-78.11		-3.30719	98.9402	-98.9411
		-3.3065	42.6801	-43.3236		-3.3065	62.2069	-63.0795		-3.307	77.1248	-78.1933		-3.30619	98.7673	-98.7695
		-3.3055	42.7909	-43.4336		-3.3055	62.2828	-63.1452		-3.306	77.2082	-78.2789		-3.30519	98.5939	-98.5992
		-3.3045	42.9059	-43.5491		-3.3045	62.3612	-63.2117		-3.305	77.2971	-78.3689		-3.30419	98.422	-98.4291
		-3.3035	43.0244	-43.6663		-3.3035	62.4402	-63.2793		-3.304	77.3889	-78.4628		-3.30319	98.2493	-98.2613
		-3.3025	43.1479	-43.7874		-3.3025	62.5196	-63.3485		-3.303	77.4865	-78.5599		-3.30219	98.0777	-98.095
		-3.3015	43.2747	-43.9133		-3.3015	62.6015	-63.4176		-3.302	77.5883	-78.6629		-3.30119	97.9085	-97.9308
		-3.3005	43.404	-44.0419		-3.3005	62.6844	-63.4886		-3.301	77.6939	-78.7681		-3.30019	97.7405	-97.7692
		-3.2995	43.5387	-44.1732		-3.2995	62.769	-63.5598		-3.3	77.8049	-78.8778		-3.29919	97.5722	-97.61
		-3.2985	43.675	-44.3086		-3.2985	62.8545	-63.6323		-3.299	77.9196	-78.9908		-3.29819	97.4081	-97.4539
		-3.2975	43.8153	-44.446		-3.2975	62.9424	-63.7067		-3.298	78.0381	-79.109		-3.29719	97.2443	-97.2987
		-3.2965	43.9588	-44.587		-3.2965	63.0313	-63.782		-3.297	78.1619	-79.2296		-3.29619	97.0813	-97.147
		-3.2955	44.1048	-44.7309		-3.2955	63.1203	-63.8595		-3.296	78.2887	-79.3543		-3.29519	96.9227	-96.997
		-3.2945	44.2534	-44.877		-3.2945	63.2119	-63.9376		-3.295	78.4195	-79.4829		-3.29419	96.7628	-96.8505
		-3.2935	44.4057	-45.0262		-3.2935	63.306	-64.017		-3.294	78.5557	-79.6156		-3.29319	96.6082	-96.7072
		-3.2925	44.5604	-45.1763		-3.2925	63.4007	-64.0977		-3.293	78.6941	-79.7505		-3.29219	96.4558	-96.5671
		-3.2915	44.7169	-45.3288		-3.2915	63.4977	-64.1806		-3.292	78.8371	-79.8902		-3.29119	96.3046	-96.4286
		-3.2905	44.8765	-45.4844		-3.2905	63.5958	-64.2657		-3.291	78.9835	-80.0316		-3.29019	96.1565	-96.2956
		-3.2895	45.0369	-45.6414		-3.2895	63.6962	-64.3508		-3.29	79.1329	-80.1768		-3.28919	96.0126	-96.1628
		-3.2885	45.1996	-45.799		-3.2885	63.798	-64.4388		-3.289	79.2856	-80.3257		-3.28819	95.8691	-96.0369
		-3.2875	45.3639	-45.9591		-3.2875	63.9027	-64.5289		-3.288	79.4422	-80.475		-3.28719	95.7282	-95.9136
		-3.2865	45.5304	-46.1207		-3.2865	64.0087	-64.6209		-3.287	79.6013	-80.6289		-3.28619	95.594	-95.7912
		-3.2855	45.6976	-46.2832		-3.2855	64.116	-64.7149		-3.286	79.7632	-80.7854		-3.28519	95.4617	-95.6752
		-3.2845	45.8659	-46.4465		-3.2845	64.2261	-64.8103		-3.285	79.9272	-80.9433		-3.28419	95.3304	-95.5632
		-3.2835	46.0365	-46.6112		-3.2835	64.3378	-64.9085		-3.284	80.0939	-81.1042		-3.28319	95.2055	-95.454
		-3.2825	46.207	-46.7765		-3.2825	64.4532	-65.0083		-3.283	80.2633	-81.2671		-3.28219	95.083	-95.3474
		-3.2815	46.3789	-46.9421		-3.2815	64.5682	-65.1109		-3.282	80.4339	-81.4301		-3.28119	94.9635	-95.246
		-3.2805	46.5517	-47.1089		-3.2805	64.6859	-65.2156		-3.281	80.6072	-81.5966		-3.28019	94.8474	-95.1463
		-3.2795	46.725	-47.2764		-3.2795	64.8064	-65.3217		-3.28	80.7818	-81.763		-3.27919	94.7359	-95.0546
		-3.2785	46.8979	-47.4435		-3.2785	64.9289	-65.4303		-3.279	80.9566	-81.9311		-3.27819	94.6292	-94.9632
		-3.2775	47.0713	-47.61		-3.2775	65.0542	-65.542		-3.278	81.1344	-82.0993		-3.27719	94.523	-94.8764
		-3.2765	47.2451	-47.7778		-3.2765	65.1806	-65.6568		-3.277	81.3114	-82.2686		-3.27619	94.4221	-94.7937
		-3.2755	47.418	-47.9456		-3.2755	65.3105	-65.7727		-3.276	81.4903	-82.4382		-3.27519	94.326	-94.7151
		-3.2745	47.5917	-48.1123		-3.2745	65.441	-65.892		-3.275	81.6698	-82.6089		-3.27419	94.2333	-94.6404
		-3.2735	47.7643	-48.2784		-3.2735	65.5749	-66.0134		-3.274	81.8479	-82.7797		-3.27319	94.1445	-94.5689
		-3.2725	47.9367	-48.445		-3.2725	65.7101	-66.1377		-3.273	82.0267	-82.9483		-3.27219	94.0591	-94.5006
		-3.2715	48.1077	-48.6107		-3.2715	65.8485	-66.2641		-3.272	82.2062	-83.1173		-3.27119	93.9787	-94.4374
		-3.2705	48.2786	-48.7758		-3.2705	65.9888	-66.393		-3.271	82.3837	-83.2866		-3.27019	93.9008	-94.3775
		-3.2695	48.4481	-48.9393		-3.2695	66.1312	-66.5242		-3.27	82.5614	-83.4547		-3.26919	93.8279	-94.3196
		-3.2685	48.6183	-49.102		-3.2685	66.2765	-66.6586		-3.269	82.739	-83.6208		-3.26819	93.7571	-94.2666
		-3.2675	48.787	-49.2648		-3.2675	66.4226	-66.7957		-3.268	82.912	-83.7866		-3.26719	93.6919	-94.2164
		-3.2665	48.9538	-49.4265		-3.2665	66.5731	-66.9339		-3.267	83.0866	-83.9495		-3.26619	93.6289	-94.169
		-3.2655	49.1191	-49.5852		-3.2655	66.7243	-67.0761		-3.266	83.2593	-84.1117		-3.26519	93.5703	-94.1261
		-3.2645	49.2833	-49.7445		-3.2645	66.8782	-67.2199		-3.265	83.429	-84.2722		-3.26419	93.5151	-94.0856
		-3.2635	49.4464	-49.902		-3.2635	67.0342	-67.3671		-3.264	83.5977	-84.4294		-3.26319	93.4635	-94.0472
		-3.2625	49.607	-50.0578		-3.2625	67.1927	-67.5158		-3.263	83.7641	-84.5843		-3.26219	93.4161	-94.0129
		-3.2615	49.7672	-50.2125		-3.2615	67.3522	-67.667		-3.262	83.9276	-84.7384		-3.26119	93.3703	-93.9796
		-3.2605	49.9252	-50.3656		-3.2605	67.514	-67.8208		-3.261	84.088	-84.8876		-3.26019	93.3274	-93.9507
		-3.2595	50.0815	-50.5167		-3.2595	67.6786	-67.9771		-3.26	84.2472	-85.0338		-3.25919	93.2887	-93.9235
		-3.2585	50.2361	-50.6672		-3.2585	67.8434	-68.1347		-3.259	84.4025	-85.1783		-3.25819	93.2537	-93.8967
		-3.2575	50.3896	-50.8148		-3.2575	68.0105	-68.295		-3.258	84.5553	-85.3191		-3.25719	93.2194	-93.8739
		-3.2565	50.5392	-50.9622		-3.2565	68.1806	-68.4577		-3.257	84.7047	-85.4564		-3.25619	93.1885	-93.8524
		-3.2555	50.6884	-51.1074		-3.2555	68.3515	-68.6216		-3.256	84.85	-85.5893		-3.25519	93.1624	-93.8326
		-3.2545	50.8355	-51.2486		-3.2545	68.5242	-68.7875		-3.255	84.9921	-85.7195		-3.25419	93.1348	-93.8133
		-3.2535	50.9796	-51.3908		-3.2535	68.6982	-68.9553		-3.254	85.131	-85.8464		-3.25319	93.1128	-93.798
		-3.2525	51.1224	-51.5301		-3.2525	68.8731	-69.1259		-3.253	85.2657	-85.9694		-3.25219	93.091	-93.7818
		-3.2515	51.2632	-51.6666		-3.2515	69.0509	-69.2962		-3.252	85.3965	-86.0877		-3.25119	93.072	-93.766
		-3.2505	51.4012	-51.8028		-3.2505	69.2277	-69.4698		-3.251	85.5237	-86.2018		-3.25019	93.0536	-93.7518
		-3.2495	51.539	-51.9362		-3.2495	69.4077	-69.6428		-3.25	85.6473	-86.3119		-3.24919	93.0366	-93.7387
		-3.2485	51.6725	-52.0691		-3.2485	69.5874	-69.8196		-3.249	85.7648	-86.4177		-3.24819	93.022	-93.7247
		-3.2475	51.8047	-52.1985		-3.2475	69.7692	-69.9941		-3.248	85.8799	-86.5204		-3.24719	93.0078	-93.712
		-3.2465	51.9348	-52.3256		-3.2465	69.9501	-70.1718		-3.247	85.9911	-86.6171		-3.24619	92.9941	-93.6986
		-3.2455	52.063	-52.4511		-3.2455	70.1331	-70.3503		-3.246	86.097	-86.7109		-3.24519	92.9833	-93.6855
		-3.2445	52.1887	-52.5747		-3.2445	70.3165	-70.5287		-3.245	86.1987	-86.7994		-3.24419	92.9702	-93.6711
		-3.2435	52.3114	-52.6973		-3.2435	70.5001	-70.708		-3.244	86.2979	-86.884		-3.24319	92.9591	-93.6557
		-3.2425	52.4328	-52.8167		-3.2425	70.6836	-70.8872		-3.243	86.3909	-86.9649		-3.24219	92.948	-93.6414
		-3.2415	52.5519	-52.9345		-3.2415	70.8677	-71.0681		-3.242	86.481	-87.0407		-3.24119	92.937	-93.624
		-3.2405	52.6692	-53.0515		-3.2405	71.051	-71.2476		-3.241	86.5652	-87.1127		-3.24019	92.9257	-93.6074
		-3.2395	52.7846	-53.1652		-3.2395	71.2346	-71.4272		-3.24	86.6467	-87.1795		-3.23919	92.9137	-93.5881
		-3.2385	52.8975	-53.2765		-3.2385	71.4181	-71.6067		-3.239	86.7237	-87.244		-3.23819	92.9001	-93.5667
		-3.2375	53.0091	-53.3865		-3.2375	71.6005	-71.7873		-3.238	86.7964	-87.3033		-3.23719	92.8866	-93.5442
		-3.2365	53.1183	-53.4939		-3.2365	71.7839	-71.9661		-3.237	86.8656	-87.358		-3.23619	92.8729	-93.5196
		-3.2355	53.2251	-53.6008		-3.2355	71.9651	-72.1447		-3.236	86.9307	-87.4092		-3.23519	92.8566	-93.4933
		-3.2345	53.3295	-53.7047		-3.2345	72.1459	-72.3213		-3.235	86.9917	-87.4561		-3.23419	92.8398	-93.4649
		-3.2335	53.4328	-53.806		-3.2335	72.3258	-72.4977		-3.234	87.049	-87.4996		-3.23319	92.8213	-93.4325
		-3.2325	53.5339	-53.9065		-3.2325	72.5042	-72.6727		-3.233	87.1021	-87.5409		-3.23219	92.8017	-93.4003
		-3.2315	53.6343	-54.0058		-3.2315	72.6814	-72.847		-3.232	87.1533	-87.5765		-3.23119	92.7798	-93.3635
		-3.2305	53.7316	-54.1023		-3.2305	72.8561	-73.0182		-3.231	87.2002	-87.6095		-3.23019	92.7566	-93.3249
		-3.2295	53.8261	-54.1961		-3.2295	73.0313	-73.1881		-3.23	87.2432	-87.639		-3.22919	92.7306	-93.2821
		-3.2285	53.9207	-54.2895		-3.2285	73.2042	-73.3577		-3.229	87.2822	-87.6655		-3.22819	92.7013	-93.2366
		-3.2275	54.0131	-54.3801		-3.2275	73.3749	-73.5246		-3.228	87.3195	-87.69		-3.22719	92.6713	-93.1899
		-3.2265	54.1037	-54.4699		-3.2265	73.5426	-73.6892		-3.227	87.3531	-87.7103		-3.22619	92.6385	-93.1385
		-3.2255	54.1933	-54.5571		-3.2255	73.7084	-73.8527		-3.226	87.3851	-87.7287		-3.22519	92.603	-93.0841
		-3.2245	54.2804	-54.6436		-3.2245	73.8725	-74.0126		-3.225	87.4143	-87.7432		-3.22419	92.565	-93.0259
		-3.2235	54.3653	-54.7274		-3.2235	74.0341	-74.1694		-3.224	87.4385	-87.7559		-3.22319	92.5235	-92.9643
		-3.2225	54.4505	-54.8113		-3.2225	74.1932	-74.3244		-3.223	87.4622	-87.7676		-3.22219	92.4786	-92.8993
		-3.2215	54.5325	-54.8917		-3.2215	74.3496	-74.4767		-3.222	87.4838	-87.7765		-3.22119	92.4323	-92.8327
		-3.2205	54.6142	-54.9712		-3.2205	74.5028	-74.6265		-3.221	87.5048	-87.7832		-3.22019	92.382	-92.7609
		-3.2195	54.6937	-55.0497		-3.2195	74.6531	-74.7719		-3.22	87.5215	-87.7887		-3.21919	92.3286	-92.6849
		-3.2185	54.773	-55.1253		-3.2185	74.8007	-74.9142		-3.219	87.5365	-87.7929		-3.21819	92.2723	-92.607
		-3.2175	54.85	-55.1988		-3.2175	74.9451	-75.0549		-3.218	87.5504	-87.7951		-3.21719	92.2142	-92.5249
		-3.2165	54.9263	-55.2732		-3.2165	75.0857	-75.1916		-3.217	87.5619	-87.7958		-3.21619	92.1508	-92.4396
		-3.2155	55.0007	-55.3451		-3.2155	75.223	-75.3238		-3.216	87.575	-87.7974		-3.21519	92.0843	-92.3511
		-3.2145	55.0743	-55.4155		-3.2145	75.357	-75.453		-3.215	87.5851	-87.796		-3.21419	92.0161	-92.2598
		-3.2135	55.1468	-55.4846		-3.2135	75.4884	-75.5792		-3.214	87.5942	-87.7946		-3.21319	91.9442	-92.1641
		-3.2125	55.218	-55.5531		-3.2125	75.6137	-75.6999		-3.213	87.6028	-87.7917		-3.21219	91.8686	-92.0646
		-3.2115	55.2878	-55.6188		-3.2115	75.7373	-75.8189		-3.212	87.6114	-87.7902		-3.21119	91.7901	-91.964
		-3.2105	55.3568	-55.6846		-3.2105	75.8557	-75.933		-3.211	87.6192	-87.7877		-3.21019	91.7084	-91.8593
		-3.2095	55.4251	-55.7481		-3.2095	75.9713	-76.0437		-3.21	87.6257	-87.7856		-3.20919	91.6249	-91.7515
		-3.2085	55.4913	-55.8107		-3.2085	76.083	-76.1507		-3.209	87.6331	-87.7835		-3.20819	91.5377	-91.641
		-3.2075	55.5571	-55.8722		-3.2075	76.1907	-76.2522		-3.208	87.6389	-87.7823		-3.20719	91.4473	-91.5273
		-3.2065	55.6225	-55.9321		-3.2065	76.2939	-76.3511		-3.207	87.6468	-87.7811		-3.20619	91.3538	-91.4122
		-3.2055	55.6859	-55.9917		-3.2055	76.3942	-76.4453		-3.206	87.6548	-87.7804		-3.20519	91.2588	-91.2926
		-3.2045	55.7495	-56.0494		-3.2045	76.4908	-76.5366		-3.205	87.662	-87.7803		-3.20419	91.16	-91.1714
		-3.2035	55.812	-56.1068		-3.2035	76.582	-76.6227		-3.204	87.6711	-87.7817		-3.20319	91.0592	-91.049
		-3.2025	55.8733	-56.1638		-3.2025	76.6707	-76.7048		-3.203	87.6799	-87.7837		-3.20219	90.9555	-90.9229
		-3.2015	55.9337	-56.2184		-3.2015	76.7534	-76.7841		-3.202	87.6909	-87.7862		-3.20119	90.8496	-90.7961
		-3.2005	55.9932	-56.2728		-3.2005	76.8323	-76.8589		-3.201	87.702	-87.7909		-3.20019	90.7416	-90.6669
		-3.1995	56.0525	-56.3255		-3.1995	76.9087	-76.9306		-3.2	87.7135	-87.7966		-3.19919	90.6314	-90.5357
		-3.1985	56.1114	-56.3779		-3.1985	76.9816	-76.9977		-3.199	87.7253	-87.8039		-3.19819	90.5196	-90.4048
		-3.1975	56.1676	-56.4294		-3.1975	77.0502	-77.0602		-3.198	87.7399	-87.8136		-3.19719	90.4071	-90.2703
		-3.1965	56.2256	-56.4797		-3.1965	77.1148	-77.1205		-3.197	87.7556	-87.8243		-3.19619	90.2901	-90.1351
		-3.1955	56.2812	-56.5301		-3.1955	77.1751	-77.1763		-3.196	87.7732	-87.8375		-3.19519	90.1739	-89.9999
		-3.1945	56.3371	-56.5795		-3.1945	77.2323	-77.2283		-3.195	87.7921	-87.852		-3.19419	90.0541	-89.8633
		-3.1935	56.3908	-56.6277		-3.1935	77.2849	-77.2767		-3.194	87.8138	-87.8695		-3.19319	89.9351	-89.7248
		-3.1925	56.4461	-56.6759		-3.1925	77.3352	-77.3225		-3.193	87.8339	-87.8881		-3.19219	89.8156	-89.5879
		-3.1915	56.4993	-56.7221		-3.1915	77.3805	-77.3647		-3.192	87.8594	-87.9091		-3.19119	89.6922	-89.4489
		-3.1905	56.5533	-56.7689		-3.1905	77.4239	-77.404		-3.191	87.8851	-87.9323		-3.19019	89.5698	-89.3113
		-3.1895	56.6058	-56.8146		-3.1895	77.4634	-77.4384		-3.19	87.9128	-87.9579		-3.18919	89.4472	-89.1724
		-3.1885	56.6587	-56.86		-3.1885	77.4997	-77.4717		-3.189	87.942	-87.9853		-3.18819	89.3222	-89.0333
		-3.1875	56.7092	-56.9045		-3.1875	77.5338	-77.5023		-3.188	87.9731	-88.0164		-3.18719	89.1986	-88.8955
		-3.1865	56.7607	-56.9488		-3.1865	77.5649	-77.5288		-3.187	88.0085	-88.0491		-3.18619	89.0737	-88.7588
		-3.1855	56.8113	-56.9909		-3.1855	77.5914	-77.5532		-3.186	88.0454	-88.0856		-3.18519	88.9498	-88.6203
		-3.1845	56.8623	-57.0342		-3.1845	77.6172	-77.575		-3.185	88.0828	-88.1234		-3.18419	88.8251	-88.4844
		-3.1835	56.9113	-57.0774		-3.1835	77.6396	-77.5949		-3.184	88.1228	-88.163		-3.18319	88.7007	-88.3488
		-3.1825	56.9593	-57.1198		-3.1825	77.6593	-77.6117		-3.183	88.1658	-88.2057		-3.18219	88.5778	-88.2131
		-3.1815	57.0083	-57.1618		-3.1815	77.6771	-77.6268		-3.182	88.2116	-88.2525		-3.18119	88.4534	-88.0809
		-3.1805	57.0567	-57.2032		-3.1805	77.6926	-77.6405		-3.181	88.2587	-88.301		-3.18019	88.331	-87.9482
		-3.1795	57.1042	-57.244		-3.1795	77.7055	-77.6524		-3.18	88.308	-88.3511		-3.17919	88.2082	-87.8178
		-3.1785	57.1521	-57.2844		-3.1785	77.7184	-77.6614		-3.179	88.3599	-88.4051		-3.17819	88.0871	-87.6895
		-3.1775	57.1994	-57.3253		-3.1775	77.7267	-77.6687		-3.178	88.414	-88.4617		-3.17719	87.9672	-87.5617
		-3.1765	57.2452	-57.3649		-3.1765	77.7338	-77.6763		-3.177	88.4705	-88.52		-3.17619	87.8474	-87.4359
		-3.1755	57.2916	-57.4055		-3.1755	77.7405	-77.6818		-3.176	88.5304	-88.5817		-3.17519	87.7297	-87.3116
		-3.1745	57.3365	-57.4451		-3.1745	77.7464	-77.6849		-3.175	88.5913	-88.6458		-3.17419	87.612	-87.191
		-3.1735	57.3822	-57.4839		-3.1735	77.7491	-77.688		-3.174	88.6541	-88.7125		-3.17319	87.4964	-87.0707
		-3.1725	57.4276	-57.5234		-3.1725	77.7527	-77.6903		-3.173	88.7195	-88.7816		-3.17219	87.3839	-86.9538
		-3.1715	57.4727	-57.5624		-3.1715	77.7545	-77.6918		-3.172	88.7883	-88.8545		-3.17119	87.2724	-86.8389
		-3.1705	57.5166	-57.6007		-3.1705	77.7534	-77.6915		-3.171	88.8587	-88.9274		-3.17019	87.1608	-86.7246
		-3.1695	57.56	-57.6391		-3.1695	77.753	-77.6922		-3.17	88.9318	-89.0044		-3.16919	87.0512	-86.6139
		-3.1685	57.6032	-57.6778		-3.1685	77.752	-77.6916		-3.169	89.0059	-89.0841		-3.16819	86.9454	-86.5069
		-3.1675	57.6464	-57.7159		-3.1675	77.7516	-77.691		-3.168	89.0828	-89.1643		-3.16719	86.8386	-86.3995
		-3.1665	57.6894	-57.755		-3.1665	77.7486	-77.6885		-3.167	89.1616	-89.2495		-3.16619	86.7365	-86.2962
		-3.1655	57.7312	-57.7924		-3.1655	77.7455	-77.6875		-3.166	89.2428	-89.3358		-3.16519	86.6354	-86.1952
		-3.1645	57.7734	-57.8305		-3.1645	77.7433	-77.6872		-3.165	89.3261	-89.4228		-3.16419	86.5351	-86.0957
		-3.1635	57.8153	-57.8682		-3.1635	77.7398	-77.6855		-3.164	89.4114	-89.5131		-3.16319	86.4382	-86.0002
		-3.1625	57.8564	-57.9063		-3.1625	77.7361	-77.6837		-3.163	89.498	-89.6068		-3.16219	86.3443	-85.9062
		-3.1615	57.8971	-57.9443		-3.1615	77.7335	-77.6832		-3.162	89.5868	-89.7003		-3.16119	86.2507	-85.8154
		-3.1605	57.9376	-57.9812		-3.1605	77.7308	-77.6828		-3.161	89.6779	-89.7978		-3.16019	86.1604	-85.7277
		-3.1595	57.9783	-58.0191		-3.1595	77.7275	-77.6819		-3.16	89.7704	-89.8957		-3.15919	86.0711	-85.6433
		-3.1585	58.0178	-58.0582		-3.1585	77.7246	-77.6799		-3.159	89.8652	-89.9971		-3.15819	85.9831	-85.5597
		-3.1575	58.0579	-58.0951		-3.1575	77.7209	-77.6805		-3.158	89.959	-90.099		-3.15719	85.9	-85.4782
		-3.1565	58.0973	-58.1332		-3.1565	77.7175	-77.6802		-3.157	90.0565	-90.2029		-3.15619	85.8181	-85.4006
		-3.1555	58.1369	-58.1707		-3.1555	77.7146	-77.6818		-3.156	90.1548	-90.3089		-3.15519	85.7377	-85.3244
		-3.1545	58.1756	-58.2088		-3.1545	77.7146	-77.6837		-3.155	90.2565	-90.4156		-3.15419	85.6602	-85.251
		-3.1535	58.2142	-58.2462		-3.1535	77.7122	-77.685		-3.154	90.3591	-90.5247		-3.15319	85.5845	-85.1806
		-3.1525	58.2519	-58.2841		-3.1525	77.711	-77.6862		-3.153	90.4605	-90.6334		-3.15219	85.5107	-85.1125
		-3.1515	58.2896	-58.3215		-3.1515	77.7099	-77.689		-3.152	90.565	-90.7453		-3.15119	85.4398	-85.0461
		-3.1505	58.3278	-58.3607		-3.1505	77.7094	-77.6915		-3.151	90.6692	-90.8582		-3.15019	85.3707	-84.9823
		-3.1495	58.3649	-58.3972		-3.1495	77.7095	-77.6952		-3.15	90.7757	-90.971		-3.14919	85.3037	-84.9198
		-3.1485	58.4022	-58.436		-3.1485	77.7092	-77.7001		-3.149	90.8841	-91.0861		-3.14819	85.2382	-84.8613
		-3.1475	58.439	-58.474		-3.1475	77.7085	-77.7037		-3.148	90.9915	-91.2021		-3.14719	85.1741	-84.8029
		-3.1465	58.477	-58.5127		-3.1465	77.7103	-77.709		-3.147	91.0998	-91.3175		-3.14619	85.1137	-84.7481
		-3.1455	58.5128	-58.5508		-3.1455	77.7104	-77.7142		-3.146	91.2103	-91.4353		-3.14519	85.0546	-84.6939
		-3.1445	58.5492	-58.5897		-3.1445	77.7127	-77.7198		-3.145	91.3202	-91.553		-3.14419	84.9963	-84.6426
		-3.1435	58.5845	-58.6292		-3.1435	77.715	-77.7255		-3.144	91.4307	-91.6711		-3.14319	84.9399	-84.5923
		-3.1425	58.621	-58.6681		-3.1425	77.7168	-77.7318		-3.143	91.5438	-91.7904		-3.14219	84.8851	-84.5437
		-3.1415	58.6564	-58.7061		-3.1415	77.7181	-77.7373		-3.142	91.6541	-91.9104		-3.14119	84.8326	-84.4977
		-3.1405	58.6926	-58.7463		-3.1405	77.7202	-77.7441		-3.141	91.7659	-92.0293		-3.14019	84.7832	-84.451
		-3.1395	58.7286	-58.786		-3.1395	77.7229	-77.7502		-3.14	91.8792	-92.1508		-3.13919	84.7344	-84.408
		-3.1385	58.7631	-58.8255		-3.1385	77.7259	-77.7567		-3.139	91.991	-92.27		-3.13819	84.6855	-84.3648
		-3.1375	58.7994	-58.8651		-3.1375	77.7283	-77.763		-3.138	92.1044	-92.3907		-3.13719	84.6389	-84.3229
		-3.1365	58.8343	-58.9047		-3.1365	77.7303	-77.7699		-3.137	92.2161	-92.5119		-3.13619	84.5926	-84.2837
		-3.1355	58.8692	-58.945		-3.1355	77.7323	-77.7771		-3.136	92.3287	-92.6312		-3.13519	84.5509	-84.2437
		-3.1345	58.9035	-58.986		-3.1345	77.7348	-77.7834		-3.135	92.441	-92.7512		-3.13419	84.507	-84.2072
		-3.1335	58.9399	-59.0264		-3.1335	77.7378	-77.7892		-3.134	92.5528	-92.8709		-3.13319	84.4656	-84.168
		-3.1325	58.9736	-59.0668		-3.1325	77.7386	-77.7944		-3.133	92.6658	-92.9901		-3.13219	84.4255	-84.1318
		-3.1315	59.009	-59.1081		-3.1315	77.7416	-77.8017		-3.132	92.7763	-93.1081		-3.13119	84.3853	-84.0951
		-3.1305	59.0439	-59.1495		-3.1305	77.7434	-77.8074		-3.131	92.8882	-93.2283		-3.13019	84.3474	-84.059
		-3.1295	59.0784	-59.1921		-3.1295	77.745	-77.813		-3.13	92.9971	-93.3446		-3.12919	84.3096	-84.0246
		-3.1285	59.1142	-59.2325		-3.1285	77.7458	-77.8172		-3.129	93.1067	-93.4626		-3.12819	84.2723	-83.9901
		-3.1275	59.1492	-59.2757		-3.1275	77.7465	-77.822		-3.128	93.2159	-93.5783		-3.12719	84.2355	-83.9539
		-3.1265	59.1852	-59.3177		-3.1265	77.7469	-77.826		-3.127	93.3234	-93.6936		-3.12619	84.2002	-83.9202
		-3.1255	59.2205	-59.3605		-3.1255	77.748	-77.8293		-3.126	93.4315	-93.8085		-3.12519	84.1652	-83.886
		-3.1245	59.2552	-59.4035		-3.1245	77.7475	-77.833		-3.125	93.538	-93.923		-3.12419	84.13	-83.851
		-3.1235	59.2906	-59.446		-3.1235	77.7459	-77.8357		-3.124	93.6432	-94.0339		-3.12319	84.0952	-83.8165
		-3.1225	59.3276	-59.4896		-3.1225	77.7462	-77.837		-3.123	93.7464	-94.1461		-3.12219	84.0606	-83.7811
		-3.1215	59.363	-59.5337		-3.1215	77.7438	-77.8377		-3.122	93.8503	-94.2558		-3.12119	84.0267	-83.7445
		-3.1205	59.3985	-59.5785		-3.1205	77.7424	-77.8381		-3.121	93.9524	-94.3648		-3.12019	83.9919	-83.7088
		-3.1195	59.4359	-59.6216		-3.1195	77.7399	-77.8392		-3.12	94.0529	-94.471		-3.11919	83.9579	-83.6743
		-3.1185	59.472	-59.6666		-3.1185	77.7361	-77.8392		-3.119	94.1524	-94.5781		-3.11819	83.9233	-83.6363
		-3.1175	59.5087	-59.7106		-3.1175	77.7336	-77.838		-3.118	94.2513	-94.683		-3.11719	83.8882	-83.5984
		-3.1165	59.5461	-59.756		-3.1165	77.7295	-77.8362		-3.117	94.3483	-94.7855		-3.11619	83.8544	-83.5598
		-3.1155	59.5832	-59.8017		-3.1155	77.7264	-77.8349		-3.116	94.4433	-94.886		-3.11519	83.8196	-83.5207
		-3.1145	59.6209	-59.8469		-3.1145	77.7214	-77.8311		-3.115	94.5375	-94.9861		-3.11419	83.7836	-83.4808
		-3.1135	59.6584	-59.8929		-3.1135	77.717	-77.8285		-3.114	94.6289	-95.0852		-3.11319	83.7477	-83.439
		-3.1125	59.697	-59.9397		-3.1125	77.712	-77.8249		-3.113	94.7223	-95.1815		-3.11219	83.7106	-83.3969
		-3.1115	59.7352	-59.9852		-3.1115	77.7061	-77.8217		-3.112	94.8104	-95.2761		-3.11119	83.6735	-83.3533
		-3.1105	59.7736	-60.0313		-3.1105	77.7007	-77.8168		-3.111	94.8985	-95.3686		-3.11019	83.6354	-83.3079
		-3.1095	59.8131	-60.078		-3.1095	77.6953	-77.8117		-3.11	94.9849	-95.4601		-3.10919	83.5966	-83.262
		-3.1085	59.8534	-60.1246		-3.1085	77.69	-77.8066		-3.109	95.0697	-95.5501		-3.10819	83.5573	-83.2132
		-3.1075	59.8922	-60.1731		-3.1075	77.6843	-77.8006		-3.108	95.1537	-95.6362		-3.10719	83.5168	-83.1636
		-3.1065	59.9324	-60.2198		-3.1065	77.6788	-77.7949		-3.107	95.2338	-95.7228		-3.10619	83.4742	-83.1128
		-3.1055	59.9732	-60.2673		-3.1055	77.6724	-77.7896		-3.106	95.3148	-95.8061		-3.10519	83.4326	-83.0604
		-3.1045	60.0135	-60.3153		-3.1045	77.6668	-77.783		-3.105	95.3905	-95.8869		-3.10419	83.3879	-83.0063
		-3.1035	60.0544	-60.3635		-3.1035	77.661	-77.7786		-3.104	95.4665	-95.9672		-3.10319	83.3423	-82.9501
		-3.1025	60.0949	-60.4105		-3.1025	77.6557	-77.7732		-3.103	95.5422	-96.0437		-3.10219	83.2953	-82.8916
		-3.1015	60.1379	-60.4583		-3.1015	77.6518	-77.7672		-3.102	95.6158	-96.1188		-3.10119	83.247	-82.8309
		-3.1005	60.1795	-60.5069		-3.1005	77.6474	-77.762		-3.101	95.6853	-96.1925		-3.10019	83.1984	-82.7694
		-3.0995	60.2224	-60.5555		-3.0995	77.6435	-77.7568		-3.1	95.7545	-96.263		-3.09919	83.1452	-82.7055
		-3.0985	60.2649	-60.6037		-3.0985	77.6407	-77.751		-3.099	95.82	-96.3325		-3.09819	83.0927	-82.6385
		-3.0975	60.3089	-60.6512		-3.0975	77.6374	-77.7464		-3.098	95.8861	-96.3974		-3.09719	83.0381	-82.5707
		-3.0965	60.3515	-60.7002		-3.0965	77.6358	-77.7428		-3.097	95.9493	-96.4635		-3.09619	82.9815	-82.4998
		-3.0955	60.3955	-60.7475		-3.0955	77.6343	-77.7381		-3.096	96.012	-96.5255		-3.09519	82.9235	-82.4267
		-3.0945	60.4382	-60.7961		-3.0945	77.6334	-77.7364		-3.095	96.0721	-96.5857		-3.09419	82.8638	-82.3517
		-3.0935	60.4822	-60.8447		-3.0935	77.6331	-77.734		-3.094	96.1287	-96.6429		-3.09319	82.8004	-82.2742
		-3.0925	60.5265	-60.8924		-3.0925	77.6352	-77.7328		-3.093	96.1854	-96.6988		-3.09219	82.7375	-82.1936
		-3.0915	60.5704	-60.9405		-3.0915	77.6374	-77.7314		-3.092	96.2398	-96.7534		-3.09119	82.6702	-82.1111
		-3.0905	60.6153	-60.9883		-3.0905	77.6418	-77.731		-3.091	96.2918	-96.8047		-3.09019	82.6019	-82.0256
		-3.0895	60.6611	-61.0362		-3.0895	77.6465	-77.7327		-3.09	96.342	-96.855		-3.08919	82.5301	-81.9382
		-3.0885	60.7057	-61.0832		-3.0885	77.6525	-77.7355		-3.089	96.3901	-96.9015		-3.08819	82.4568	-81.8476
		-3.0875	60.7509	-61.13		-3.0875	77.66	-77.7394		-3.088	96.4361	-96.9462		-3.08719	82.3826	-81.7539
		-3.0865	60.7969	-61.1769		-3.0865	77.6678	-77.7429		-3.087	96.481	-96.9879		-3.08619	82.3024	-81.6589
		-3.0855	60.841	-61.2249		-3.0855	77.6776	-77.7488		-3.086	96.5241	-97.0291		-3.08519	82.224	-81.5609
		-3.0845	60.8857	-61.271		-3.0845	77.6897	-77.7545		-3.085	96.5655	-97.0658		-3.08419	82.1388	-81.4594
		-3.0835	60.9323	-61.3169		-3.0835	77.7027	-77.7623		-3.084	96.6029	-97.1024		-3.08319	82.0535	-81.3556
		-3.0825	60.9771	-61.3636		-3.0825	77.7161	-77.7726		-3.083	96.6416	-97.1353		-3.08219	81.9661	-81.2479
		-3.0815	61.0232	-61.4089		-3.0815	77.7328	-77.783		-3.082	96.6752	-97.1677		-3.08119	81.8752	-81.1376
		-3.0805	61.0677	-61.4547		-3.0805	77.7501	-77.7953		-3.081	96.7084	-97.1955		-3.08019	81.7823	-81.0257
		-3.0795	61.1137	-61.4996		-3.0795	77.769	-77.8091		-3.08	96.7401	-97.2228		-3.07919	81.6851	-80.9103
		-3.0785	61.1587	-61.5436		-3.0785	77.7908	-77.8254		-3.079	96.7699	-97.2488		-3.07819	81.5855	-80.7911
		-3.0775	61.2042	-61.5875		-3.0775	77.8123	-77.8413		-3.078	96.7974	-97.2695		-3.07719	81.4825	-80.67
		-3.0765	61.249	-61.6319		-3.0765	77.8372	-77.8593		-3.077	96.8235	-97.2904		-3.07619	81.3775	-80.5451
		-3.0755	61.2929	-61.6736		-3.0755	77.8616	-77.8794		-3.076	96.8465	-97.3088		-3.07519	81.2688	-80.4179
		-3.0745	61.3376	-61.7177		-3.0745	77.8897	-77.8999		-3.075	96.8685	-97.3235		-3.07419	81.1595	-80.2878
		-3.0735	61.3826	-61.759		-3.0735	77.9187	-77.9238		-3.074	96.8893	-97.3368		-3.07319	81.0455	-80.1542
		-3.0725	61.427	-61.8017		-3.0725	77.9493	-77.9483		-3.073	96.9079	-97.3482		-3.07219	80.9269	-80.0169
		-3.0715	61.4699	-61.8409		-3.0715	77.9821	-77.9737		-3.072	96.9237	-97.3593		-3.07119	80.8065	-79.8777
		-3.0705	61.5137	-61.8821		-3.0705	78.0164	-78.0016		-3.071	96.9377	-97.3651		-3.07019	80.6839	-79.7366
		-3.0695	61.5566	-61.9215		-3.0695	78.0519	-78.0293		-3.07	96.9523	-97.3708		-3.06919	80.5575	-79.5914
		-3.0685	61.5992	-61.9611		-3.0685	78.0885	-78.0606		-3.069	96.9623	-97.3727		-3.06819	80.4275	-79.444
		-3.0675	61.641	-61.9996		-3.0675	78.1272	-78.0924		-3.068	96.9699	-97.3729		-3.06719	80.2952	-79.2916
		-3.0665	61.6829	-62.0361		-3.0665	78.1666	-78.1254		-3.067	96.9774	-97.3732		-3.06619	80.1589	-79.1377
		-3.0655	61.724	-62.0744		-3.0655	78.2088	-78.1599		-3.066	96.9835	-97.3701		-3.06519	80.021	-78.9798
		-3.0645	61.7645	-62.1102		-3.0645	78.2518	-78.1971		-3.065	96.9889	-97.3629		-3.06419	79.8794	-78.821
		-3.0635	61.8054	-62.1469		-3.0635	78.2958	-78.234		-3.064	96.9906	-97.3558		-3.06319	79.7334	-78.6579
		-3.0625	61.8442	-62.1809		-3.0625	78.3419	-78.2727		-3.063	96.9916	-97.3461		-3.06219	79.5843	-78.4918
		-3.0615	61.8835	-62.2157		-3.0615	78.3879	-78.3126		-3.062	96.9896	-97.336		-3.06119	79.4335	-78.3244
		-3.0605	61.9223	-62.2492		-3.0605	78.436	-78.354		-3.061	96.9887	-97.3213		-3.06019	79.2777	-78.1528
		-3.0595	61.9589	-62.2814		-3.0595	78.4855	-78.3959		-3.06	96.9835	-97.308		-3.05919	79.121	-77.9786
		-3.0585	61.996	-62.312		-3.0585	78.5348	-78.4388		-3.059	96.977	-97.2904		-3.05819	78.96	-77.8028
		-3.0575	62.0322	-62.3442		-3.0575	78.5859	-78.4832		-3.058	96.9717	-97.2721		-3.05719	78.7959	-77.6229
		-3.0565	62.0674	-62.3739		-3.0565	78.6369	-78.5279		-3.057	96.9618	-97.252		-3.05619	78.63	-77.4414
		-3.0555	62.1016	-62.403		-3.0555	78.6901	-78.5728		-3.056	96.9528	-97.2296		-3.05519	78.4596	-77.2574
		-3.0545	62.1346	-62.4312		-3.0545	78.7436	-78.6204		-3.055	96.941	-97.2068		-3.05419	78.2865	-77.0706
		-3.0535	62.1682	-62.459		-3.0535	78.7973	-78.6675		-3.054	96.9286	-97.1823		-3.05319	78.1122	-76.8822
		-3.0525	62.2003	-62.4845		-3.0525	78.8517	-78.7148		-3.053	96.9144	-97.1557		-3.05219	77.9331	-76.6904
		-3.0515	62.2303	-62.5103		-3.0515	78.9053	-78.7645		-3.052	96.8984	-97.1274		-3.05119	77.7516	-76.497
		-3.0505	62.2607	-62.5336		-3.0505	78.9615	-78.8124		-3.051	96.8849	-97.0985		-3.05019	77.5683	-76.3019
		-3.0495	62.2903	-62.5579		-3.0495	79.0161	-78.8618		-3.05	96.8672	-97.0683		-3.04919	77.3815	-76.1034
		-3.0485	62.3171	-62.5798		-3.0485	79.0715	-78.9102		-3.049	96.8501	-97.0371		-3.04819	77.1911	-75.9037
		-3.0475	62.3449	-62.6012		-3.0475	79.1271	-78.9606		-3.048	96.8308	-97.0049		-3.04719	76.9995	-75.7012
		-3.0465	62.3692	-62.6211		-3.0465	79.1816	-79.0104		-3.047	96.813	-96.9727		-3.04619	76.8049	-75.4982
		-3.0455	62.3945	-62.6399		-3.0455	79.2373	-79.0588		-3.046	96.7916	-96.9379		-3.04519	76.6077	-75.2923
		-3.0445	62.4172	-62.658		-3.0445	79.2914	-79.1084		-3.045	96.7712	-96.9037		-3.04419	76.4086	-75.0845
		-3.0435	62.4394	-62.6751		-3.0435	79.347	-79.1577		-3.044	96.7512	-96.8684		-3.04319	76.2072	-74.877
		-3.0425	62.4613	-62.6902		-3.0425	79.4009	-79.207		-3.043	96.7298	-96.8314		-3.04219	76.0028	-74.665
		-3.0415	62.4811	-62.7052		-3.0415	79.4542	-79.2547		-3.042	96.7081	-96.7953		-3.04119	75.7979	-74.4544
		-3.0405	62.4995	-62.718		-3.0405	79.5063	-79.3022		-3.041	96.6867	-96.7579		-3.04019	75.5891	-74.241
		-3.0395	62.5165	-62.7306		-3.0395	79.5574	-79.3487		-3.04	96.6655	-96.721		-3.03919	75.3798	-74.026
		-3.0385	62.5331	-62.7406		-3.0385	79.6091	-79.3946		-3.039	96.6445	-96.685		-3.03819	75.167	-73.8115
		-3.0375	62.5479	-62.7501		-3.0375	79.6594	-79.4396		-3.038	96.6232	-96.6478		-3.03719	74.9537	-73.5956
		-3.0365	62.5606	-62.7591		-3.0365	79.7072	-79.4852		-3.037	96.6017	-96.6117		-3.03619	74.7393	-73.3775
		-3.0355	62.5728	-62.7652		-3.0355	79.7571	-79.5283		-3.036	96.5807	-96.575		-3.03519	74.5223	-73.1586
		-3.0345	62.5835	-62.7717		-3.0345	79.8032	-79.5713		-3.035	96.5604	-96.5394		-3.03419	74.3042	-72.9395
		-3.0335	62.5922	-62.7747		-3.0335	79.8474	-79.6115		-3.034	96.5408	-96.5043		-3.03319	74.0835	-72.7208
		-3.0325	62.5998	-62.7787		-3.0325	79.8919	-79.6497		-3.033	96.5221	-96.4688		-3.03219	73.8624	-72.4987
		-3.0315	62.6062	-62.7804		-3.0315	79.9329	-79.6886		-3.032	96.5042	-96.4357		-3.03119	73.6417	-72.2788
		-3.0305	62.6117	-62.7811		-3.0305	79.9725	-79.7249		-3.031	96.4865	-96.401		-3.03019	73.4168	-72.0577
		-3.0295	62.6149	-62.781		-3.0295	80.0113	-79.759		-3.03	96.4715	-96.3693		-3.02919	73.1926	-71.8366
		-3.0285	62.6169	-62.777		-3.0285	80.0484	-79.7923		-3.029	96.4564	-96.3375		-3.02819	72.968	-71.6134
		-3.0275	62.6181	-62.7741		-3.0275	80.0822	-79.8239		-3.028	96.4424	-96.308		-3.02719	72.7412	-71.3922
		-3.0265	62.6158	-62.7683		-3.0265	80.1144	-79.8537		-3.027	96.4312	-96.2789		-3.02619	72.5149	-71.1694
		-3.0255	62.6128	-62.7623		-3.0255	80.1458	-79.8803		-3.026	96.42	-96.2523		-3.02519	72.2873	-70.949
		-3.0245	62.6092	-62.7543		-3.0245	80.1745	-79.9053		-3.025	96.4119	-96.2256		-3.02419	72.0596	-70.7273
		-3.0235	62.6039	-62.7451		-3.0235	80.1993	-79.9278		-3.024	96.4043	-96.203		-3.02319	71.8316	-70.5057
		-3.0225	62.5972	-62.7337		-3.0225	80.2231	-79.9491		-3.023	96.3989	-96.1815		-3.02219	71.603	-70.2851
		-3.0215	62.5869	-62.7218		-3.0215	80.2441	-79.9667		-3.022	96.3945	-96.1618		-3.02119	71.3742	-70.0655
		-3.0205	62.5781	-62.7062		-3.0205	80.2632	-79.9832		-3.021	96.393	-96.1428		-3.02019	71.1452	-69.8458
		-3.0195	62.5653	-62.6914		-3.0195	80.2785	-79.9966		-3.02	96.392	-96.1293		-3.01919	70.9165	-69.6264
		-3.0185	62.5522	-62.6748		-3.0185	80.2926	-80.0078		-3.019	96.3942	-96.1142		-3.01819	70.6878	-69.407
		-3.0175	62.5378	-62.6562		-3.0175	80.3024	-80.0154		-3.018	96.3988	-96.1028		-3.01719	70.4593	-69.1902
		-3.0165	62.5207	-62.6369		-3.0165	80.3109	-80.0225		-3.017	96.4049	-96.0939		-3.01619	70.2311	-68.974
		-3.0155	62.5027	-62.6147		-3.0155	80.3159	-80.0252		-3.016	96.4129	-96.0874		-3.01519	70.0026	-68.7571
		-3.0145	62.4839	-62.5921		-3.0145	80.3186	-80.0252		-3.015	96.4241	-96.0829		-3.01419	69.7753	-68.5417
		-3.0135	62.4625	-62.5674		-3.0135	80.3179	-80.023		-3.014	96.4372	-96.0822		-3.01319	69.5478	-68.3291
		-3.0125	62.4409	-62.5421		-3.0125	80.3144	-80.0176		-3.013	96.4526	-96.0846		-3.01219	69.3217	-68.1151
		-3.0115	62.4158	-62.5142		-3.0115	80.3084	-80.0094		-3.012	96.4708	-96.0874		-3.01119	69.0962	-67.904
		-3.0105	62.3914	-62.4864		-3.0105	80.2994	-79.9995		-3.011	96.4897	-96.0928		-3.01019	68.8704	-67.6938
		-3.0095	62.3626	-62.4555		-3.0095	80.2869	-79.9852		-3.01	96.5132	-96.1024		-3.00919	68.6472	-67.485
		-3.0085	62.3355	-62.4239		-3.0085	80.2716	-79.9687		-3.009	96.537	-96.1151		-3.00819	68.4244	-67.2781
		-3.0075	62.3058	-62.3911		-3.0075	80.2543	-79.9493		-3.008	96.565	-96.1295		-3.00719	68.2012	-67.0712
		-3.0065	62.2734	-62.3569		-3.0065	80.2326	-79.9276		-3.007	96.5943	-96.1477		-3.00619	67.9809	-66.8671
		-3.0055	62.2419	-62.3191		-3.0055	80.209	-79.9028		-3.006	96.6259	-96.1686		-3.00519	67.7596	-66.663
		-3.0045	62.208	-62.2826		-3.0045	80.1822	-79.8746		-3.005	96.6604	-96.1912		-3.00419	67.5422	-66.4619
		-3.0035	62.1715	-62.2434		-3.0035	80.1519	-79.8438		-3.004	96.6967	-96.2172		-3.00319	67.3249	-66.2623
		-3.0025	62.1354	-62.2038		-3.0025	80.1182	-79.8105		-3.003	96.7351	-96.2462		-3.00219	67.1076	-66.065
		-3.0015	62.0963	-62.1618		-3.0015	80.0822	-79.774		-3.002	96.7756	-96.2771		-3.00119	66.8928	-65.8686
		-3.0005	62.0583	-62.1195		-3.0005	80.0437	-79.7354		-3.001	96.8183	-96.312		-3.00019	66.6799	-65.6729
		-2.9995	62.0166	-62.0755		-2.9995	80.0022	-79.6928		-3	96.8626	-96.3488		-2.99919	66.468	-65.4809
		-2.9985	61.9745	-62.029		-2.9985	79.9584	-79.6497		-2.999	96.9083	-96.3881		-2.99819	66.2587	-65.2908
		-2.9975	61.931	-61.9832		-2.9975	79.9114	-79.6023		-2.998	96.9577	-96.4288		-2.99719	66.0484	-65.1012
		-2.9965	61.8859	-61.9359		-2.9965	79.8616	-79.5533		-2.997	97.0065	-96.4748		-2.99619	65.8417	-64.9143
		-2.9955	61.8414	-61.8868		-2.9955	79.8078	-79.5011		-2.996	97.058	-96.5214		-2.99519	65.6362	-64.7273
		-2.9945	61.7942	-61.836		-2.9945	79.7534	-79.4468		-2.995	97.1107	-96.5715		-2.99419	65.432	-64.5454
		-2.9935	61.7471	-61.785		-2.9935	79.6962	-79.3906		-2.994	97.1657	-96.6218		-2.99319	65.2308	-64.364
		-2.9925	61.6989	-61.7338		-2.9925	79.6357	-79.3311		-2.993	97.2206	-96.6747		-2.99219	65.0307	-64.1834
		-2.9915	61.6477	-61.6795		-2.9915	79.5744	-79.2707		-2.992	97.2782	-96.7315		-2.99119	64.8324	-64.0055
		-2.9905	61.5968	-61.6263		-2.9905	79.509	-79.2074		-2.991	97.3359	-96.7877		-2.99019	64.6355	-63.8298
		-2.9895	61.544	-61.5705		-2.9895	79.4421	-79.143		-2.99	97.3944	-96.8474		-2.98919	64.4413	-63.6561
		-2.9885	61.4922	-61.5157		-2.9885	79.3741	-79.0758		-2.989	97.4537	-96.908		-2.98819	64.2491	-63.4851
		-2.9875	61.4386	-61.4582		-2.9875	79.3035	-79.0076		-2.988	97.5151	-96.9702		-2.98719	64.0585	-63.3147
		-2.9865	61.3847	-61.4009		-2.9865	79.2291	-78.9372		-2.987	97.5745	-97.0339		-2.98619	63.87	-63.1469
		-2.9855	61.3301	-61.3441		-2.9855	79.1552	-78.865		-2.986	97.6359	-97.1001		-2.98519	63.6836	-62.9814
		-2.9845	61.2738	-61.2843		-2.9845	79.0785	-78.7917		-2.985	97.6968	-97.1659		-2.98419	63.4989	-62.8164
		-2.9835	61.2172	-61.2243		-2.9835	79.0015	-78.7167		-2.984	97.7582	-97.2339		-2.98319	63.3161	-62.655
		-2.9825	61.1616	-61.1651		-2.9825	78.9231	-78.6402		-2.983	97.8203	-97.3023		-2.98219	63.1355	-62.494
		-2.9815	61.1047	-61.1056		-2.9815	78.8414	-78.5647		-2.982	97.8812	-97.3711		-2.98119	62.9567	-62.3364
		-2.9805	61.0468	-61.0449		-2.9805	78.7592	-78.4864		-2.981	97.9419	-97.439		-2.98019	62.7813	-62.1787
		-2.9795	60.9887	-60.9848		-2.9795	78.6767	-78.4067		-2.98	98.0026	-97.5092		-2.97919	62.6069	-62.0238
		-2.9785	60.931	-60.9232		-2.9785	78.5921	-78.3272		-2.979	98.0621	-97.5793		-2.97819	62.4345	-61.871
		-2.9775	60.8722	-60.8637		-2.9775	78.5074	-78.2473		-2.978	98.1218	-97.6509		-2.97719	62.2633	-61.7201
		-2.9765	60.8139	-60.8018		-2.9765	78.4214	-78.1671		-2.977	98.178	-97.7207		-2.97619	62.0956	-61.5691
		-2.9755	60.7555	-60.7397		-2.9755	78.3341	-78.0857		-2.976	98.2358	-97.7909		-2.97519	61.9294	-61.4213
		-2.9745	60.6965	-60.68		-2.9745	78.2482	-78.0022		-2.975	98.2906	-97.8608		-2.97419	61.7662	-61.274
		-2.9735	60.6386	-60.6188		-2.9735	78.1606	-77.9216		-2.974	98.3449	-97.9311		-2.97319	61.6031	-61.1292
		-2.9725	60.5792	-60.5593		-2.9725	78.0732	-77.8386		-2.973	98.3976	-97.9999		-2.97219	61.4435	-60.9847
		-2.9715	60.5221	-60.4989		-2.9715	77.9849	-77.7565		-2.972	98.4485	-98.0668		-2.97119	61.2845	-60.842
		-2.9705	60.4634	-60.4403		-2.9705	77.8971	-77.6752		-2.971	98.4983	-98.1346		-2.97019	61.1283	-60.7008
		-2.9695	60.4066	-60.3811		-2.9695	77.8091	-77.5934		-2.97	98.545	-98.2009		-2.96919	60.9733	-60.5613
		-2.9685	60.3503	-60.323		-2.9685	77.722	-77.5113		-2.969	98.5906	-98.2656		-2.96819	60.8201	-60.4217
		-2.9675	60.2927	-60.2651		-2.9675	77.6337	-77.4293		-2.968	98.6336	-98.3289		-2.96719	60.6685	-60.2833
		-2.9665	60.2374	-60.2085		-2.9665	77.546	-77.349		-2.967	98.6759	-98.3903		-2.96619	60.5185	-60.1468
		-2.9655	60.1832	-60.1536		-2.9655	77.4584	-77.2697		-2.966	98.7131	-98.4515		-2.96519	60.3706	-60.0108
		-2.9645	60.1287	-60.0979		-2.9645	77.3718	-77.1904		-2.965	98.7504	-98.5096		-2.96419	60.2235	-59.8749
		-2.9635	60.0744	-60.0438		-2.9635	77.2856	-77.1113		-2.964	98.7839	-98.5663		-2.96319	60.0791	-59.7399
		-2.9625	60.0227	-59.9911		-2.9625	77.1998	-77.0336		-2.963	98.8159	-98.6204		-2.96219	59.9351	-59.6058
		-2.9615	59.9713	-59.9403		-2.9615	77.1165	-76.9564		-2.962	98.8434	-98.6745		-2.96119	59.7926	-59.4725
		-2.9605	59.921	-59.8891		-2.9605	77.0325	-76.8805		-2.961	98.8699	-98.7224		-2.96019	59.6516	-59.3398
		-2.9595	59.8717	-59.8407		-2.9595	76.949	-76.805		-2.96	98.8913	-98.7709		-2.95919	59.5104	-59.2061
		-2.9585	59.8238	-59.7928		-2.9585	76.8687	-76.73		-2.959	98.9118	-98.815		-2.95819	59.3718	-59.073
		-2.9575	59.7769	-59.7476		-2.9575	76.7861	-76.6573		-2.958	98.9291	-98.8586		-2.95719	59.234	-58.9404
		-2.9565	59.7319	-59.7032		-2.9565	76.707	-76.5842		-2.957	98.9427	-98.8975		-2.95619	59.0964	-58.8087
		-2.9555	59.6876	-59.6603		-2.9555	76.6287	-76.5136		-2.956	98.9546	-98.935		-2.95519	58.959	-58.6748
		-2.9545	59.6449	-59.6184		-2.9545	76.5517	-76.4431		-2.955	98.9619	-98.9684		-2.95419	58.824	-58.5426
		-2.9535	59.6033	-59.5782		-2.9535	76.4739	-76.3749		-2.954	98.9663	-98.9994		-2.95319	58.6885	-58.4093
		-2.9525	59.5632	-59.5402		-2.9525	76.3985	-76.3064		-2.953	98.9679	-99.0275		-2.95219	58.5537	-58.2756
		-2.9515	59.5245	-59.5053		-2.9515	76.3251	-76.2406		-2.952	98.9648	-99.0521		-2.95119	58.4183	-58.1414
		-2.9505	59.4886	-59.4693		-2.9505	76.2526	-76.1746		-2.951	98.9591	-99.073		-2.95019	58.2843	-58.006
		-2.9495	59.4534	-59.4378		-2.9495	76.1817	-76.1105		-2.95	98.9513	-99.0919		-2.94919	58.15	-57.8697
		-2.9485	59.4195	-59.4059		-2.9485	76.1114	-76.0482		-2.949	98.9388	-99.1066		-2.94819	58.0162	-57.7341
		-2.9475	59.3877	-59.3781		-2.9475	76.0427	-75.987		-2.948	98.9229	-99.1168		-2.94719	57.8813	-57.5968
		-2.9465	59.358	-59.3502		-2.9465	75.9753	-75.9247		-2.947	98.9049	-99.1264		-2.94619	57.7471	-57.4588
		-2.9455	59.3285	-59.3254		-2.9455	75.909	-75.8658		-2.946	98.8814	-99.1285		-2.94519	57.612	-57.3194
		-2.9445	59.3012	-59.3007		-2.9445	75.8436	-75.8066		-2.945	98.855	-99.1294		-2.94419	57.4762	-57.1781
		-2.9435	59.2763	-59.2792		-2.9435	75.7793	-75.7492		-2.944	98.8269	-99.1264		-2.94319	57.3408	-57.0369
		-2.9425	59.2512	-59.2592		-2.9425	75.7172	-75.6929		-2.943	98.7941	-99.1192		-2.94219	57.2036	-56.8941
		-2.9415	59.2285	-59.2403		-2.9415	75.6569	-75.6361		-2.942	98.7582	-99.1077		-2.94119	57.0665	-56.7483
		-2.9405	59.2071	-59.2243		-2.9405	75.5961	-75.581		-2.941	98.7186	-99.0923		-2.94019	56.9282	-56.6038
		-2.9395	59.1887	-59.2084		-2.9395	75.5352	-75.5282		-2.94	98.676	-99.0745		-2.93919	56.7892	-56.4561
		-2.9385	59.1684	-59.1949		-2.9385	75.4769	-75.4739		-2.939	98.6293	-99.0517		-2.93819	56.6495	-56.3073
		-2.9375	59.153	-59.1823		-2.9375	75.4205	-75.4204		-2.938	98.5805	-99.0249		-2.93719	56.508	-56.1572
		-2.9365	59.1361	-59.1725		-2.9365	75.363	-75.3685		-2.937	98.5268	-98.9941		-2.93619	56.3661	-56.0049
		-2.9355	59.1221	-59.1639		-2.9355	75.3077	-75.3159		-2.936	98.4701	-98.9591		-2.93519	56.2217	-55.8506
		-2.9345	59.1082	-59.1549		-2.9345	75.2525	-75.2647		-2.935	98.4101	-98.9197		-2.93419	56.0783	-55.6965
		-2.9335	59.0949	-59.1469		-2.9335	75.1986	-75.2142		-2.934	98.3481	-98.8771		-2.93319	55.9324	-55.5386
		-2.9325	59.0851	-59.1414		-2.9325	75.1453	-75.1628		-2.933	98.2823	-98.8312		-2.93219	55.7841	-55.3798
		-2.9315	59.0724	-59.1368		-2.9315	75.0908	-75.1127		-2.932	98.2118	-98.7805		-2.93119	55.6348	-55.2195
		-2.9305	59.0628	-59.1326		-2.9305	75.0388	-75.0605		-2.931	98.139	-98.7246		-2.93019	55.4847	-55.058
		-2.9295	59.0527	-59.1296		-2.9295	74.985	-75.0102		-2.93	98.0634	-98.6665		-2.92919	55.332	-54.8944
		-2.9285	59.0445	-59.1268		-2.9285	74.933	-74.959		-2.929	97.9848	-98.604		-2.92819	55.1789	-54.7293
		-2.9275	59.034	-59.1232		-2.9275	74.8805	-74.9085		-2.928	97.9004	-98.5352		-2.92719	55.0224	-54.563
		-2.9265	59.0262	-59.122		-2.9265	74.829	-74.8569		-2.927	97.8152	-98.4641		-2.92619	54.8676	-54.395
		-2.9255	59.0166	-59.1204		-2.9255	74.7774	-74.8045		-2.926	97.7268	-98.3895		-2.92519	54.7092	-54.2249
		-2.9245	59.0095	-59.1187		-2.9245	74.7236	-74.7527		-2.925	97.635	-98.3102		-2.92419	54.5491	-54.0541
		-2.9235	59.0009	-59.1165		-2.9235	74.671	-74.7		-2.924	97.5397	-98.2265		-2.92319	54.3884	-53.8822
		-2.9225	58.9909	-59.1146		-2.9225	74.6174	-74.6453		-2.923	97.4404	-98.1388		-2.92219	54.2253	-53.7086
		-2.9215	58.981	-59.1123		-2.9215	74.5645	-74.5901		-2.922	97.3408	-98.0464		-2.92119	54.0613	-53.5337
		-2.9205	58.9709	-59.1084		-2.9205	74.5099	-74.5352		-2.921	97.236	-97.9513		-2.92019	53.8954	-53.3578
		-2.9195	58.9593	-59.1046		-2.9195	74.4545	-74.4778		-2.92	97.1274	-97.8511		-2.91919	53.7294	-53.1805
		-2.9185	58.9481	-59.0994		-2.9185	74.3989	-74.421		-2.919	97.019	-97.7474		-2.91819	53.5602	-53.0028
		-2.9175	58.9356	-59.0952		-2.9175	74.3426	-74.3618		-2.918	96.9058	-97.6395		-2.91719	53.3917	-52.825
		-2.9165	58.921	-59.0882		-2.9165	74.2855	-74.3005		-2.917	96.7898	-97.5277		-2.91619	53.2205	-52.6472
		-2.9155	58.905	-59.0786		-2.9155	74.2257	-74.2382		-2.916	96.6699	-97.4113		-2.91519	53.0499	-52.4671
		-2.9145	58.8873	-59.0687		-2.9145	74.1658	-74.1753		-2.915	96.5472	-97.2919		-2.91419	52.8777	-52.2863
		-2.9135	58.8691	-59.0579		-2.9135	74.1042	-74.1104		-2.914	96.4229	-97.1672		-2.91319	52.7046	-52.1066
		-2.9125	58.8481	-59.0451		-2.9125	74.0418	-74.0428		-2.913	96.2943	-97.0409		-2.91219	52.5295	-51.9265
		-2.9115	58.8255	-59.0301		-2.9115	73.9774	-73.9741		-2.912	96.1634	-96.9093		-2.91119	52.3556	-51.7463
		-2.9105	58.8019	-59.0122		-2.9105	73.9114	-73.9038		-2.911	96.03	-96.7739		-2.91019	52.1809	-51.5657
		-2.9095	58.7745	-58.9929		-2.9095	73.8423	-73.8313		-2.91	95.8936	-96.6341		-2.90919	52.0058	-51.3862
		-2.9085	58.7455	-58.9704		-2.9085	73.7735	-73.7565		-2.909	95.7549	-96.4911		-2.90819	51.8288	-51.2063
		-2.9075	58.714	-58.9467		-2.9075	73.7025	-73.6801		-2.908	95.6106	-96.3448		-2.90719	51.6535	-51.0276
		-2.9065	58.6791	-58.92		-2.9065	73.629	-73.6013		-2.907	95.4662	-96.1957		-2.90619	51.4778	-50.8496
		-2.9055	58.642	-58.8897		-2.9055	73.553	-73.52		-2.906	95.3186	-96.0406		-2.90519	51.3022	-50.6727
		-2.9045	58.6034	-58.8566		-2.9045	73.475	-73.4372		-2.905	95.1685	-95.8838		-2.90419	51.1264	-50.4966
		-2.9035	58.5605	-58.82		-2.9035	73.395	-73.3507		-2.904	95.0136	-95.7224		-2.90319	50.9513	-50.3206
		-2.9025	58.5128	-58.7825		-2.9025	73.3132	-73.2619		-2.903	94.8576	-95.5572		-2.90219	50.7772	-50.1477
		-2.9015	58.4644	-58.7402		-2.9015	73.2277	-73.1712		-2.902	94.699	-95.3892		-2.90119	50.6029	-49.9756
		-2.9005	58.4123	-58.6952		-2.9005	73.1397	-73.0775		-2.901	94.5367	-95.2178		-2.90019	50.4299	-49.8045
		-2.8995	58.3572	-58.6459		-2.8995	73.0505	-72.9814		-2.9	94.3717	-95.0431		-2.89919	50.2582	-49.6362
		-2.8985	58.298	-58.5926		-2.8985	72.959	-72.8831		-2.899	94.2051	-94.8644		-2.89819	50.0868	-49.4691
		-2.8975	58.2356	-58.5372		-2.8975	72.8639	-72.7806		-2.898	94.0347	-94.6826		-2.89719	49.9176	-49.303
		-2.8965	58.1695	-58.4768		-2.8965	72.7664	-72.6759		-2.897	93.8622	-94.4984		-2.89619	49.75	-49.1401
		-2.8955	58.1003	-58.4141		-2.8955	72.6648	-72.571		-2.896	93.6867	-94.3108		-2.89519	49.5834	-48.9802
		-2.8945	58.0268	-58.3484		-2.8945	72.5628	-72.4608		-2.895	93.509	-94.1192		-2.89419	49.4178	-48.822
		-2.8935	57.9505	-58.276		-2.8935	72.4565	-72.3479		-2.894	93.3273	-93.9252		-2.89319	49.2542	-48.665
		-2.8925	57.8709	-58.2021		-2.8925	72.3487	-72.2322		-2.893	93.1446	-93.7283		-2.89219	49.0935	-48.5132
		-2.8915	57.787	-58.1244		-2.8915	72.2372	-72.114		-2.892	92.9586	-93.5296		-2.89119	48.9347	-48.3617
		-2.8905	57.7002	-58.0422		-2.8905	72.1222	-71.9933		-2.891	92.7704	-93.3266		-2.89019	48.7769	-48.2142
		-2.8895	57.6078	-57.9568		-2.8895	72.0056	-71.8688		-2.89	92.5795	-93.1199		-2.88919	48.6224	-48.0686
		-2.8885	57.5128	-57.8669		-2.8885	71.8862	-71.7416		-2.889	92.3854	-92.9136		-2.88819	48.4701	-47.9271
		-2.8875	57.4157	-57.7738		-2.8875	71.763	-71.6124		-2.888	92.1897	-92.7031		-2.88719	48.3203	-47.7878
		-2.8865	57.3141	-57.6768		-2.8865	71.6374	-71.4804		-2.887	91.9923	-92.4895		-2.88619	48.1714	-47.6518
		-2.8855	57.2089	-57.5758		-2.8855	71.5102	-71.3451		-2.886	91.7917	-92.2738		-2.88519	48.0267	-47.5185
		-2.8845	57.0991	-57.4709		-2.8845	71.3786	-71.208		-2.885	91.5885	-92.0567		-2.88419	47.8845	-47.3892
		-2.8835	56.9874	-57.3639		-2.8835	71.2436	-71.0668		-2.884	91.3835	-91.8371		-2.88319	47.7459	-47.2621
		-2.8825	56.8715	-57.2518		-2.8825	71.1074	-70.9236		-2.883	91.1754	-91.6156		-2.88219	47.6091	-47.1382
		-2.8815	56.7536	-57.1365		-2.8815	70.9691	-70.7787		-2.882	90.9646	-91.3916		-2.88119	47.4749	-47.0187
		-2.8805	56.6314	-57.018		-2.8805	70.8252	-70.6298		-2.881	90.754	-91.1658		-2.88019	47.344	-46.9016
		-2.8795	56.5058	-56.8967		-2.8795	70.682	-70.479		-2.88	90.5403	-90.9372		-2.87919	47.2159	-46.7874
		-2.8785	56.3778	-56.771		-2.8785	70.535	-70.3259		-2.879	90.3237	-90.7086		-2.87819	47.0915	-46.6778
		-2.8775	56.2464	-56.6435		-2.8775	70.3848	-70.1713		-2.878	90.1057	-90.4791		-2.87719	46.9688	-46.5703
		-2.8765	56.1127	-56.5119		-2.8765	70.2331	-70.0119		-2.877	89.8869	-90.2453		-2.87619	46.8503	-46.4667
		-2.8755	55.9761	-56.3774		-2.8755	70.0778	-69.8531		-2.876	89.6659	-90.0119		-2.87519	46.7355	-46.3655
		-2.8745	55.8367	-56.2405		-2.8745	69.9226	-69.6909		-2.875	89.4419	-89.7767		-2.87419	46.6228	-46.2685
		-2.8735	55.696	-56.1005		-2.8735	69.7628	-69.5268		-2.874	89.2164	-89.5403		-2.87319	46.5124	-46.1735
		-2.8725	55.5515	-55.9584		-2.8725	69.6015	-69.3602		-2.873	88.9917	-89.303		-2.87219	46.4059	-46.0819
		-2.8715	55.404	-55.8125		-2.8715	69.4388	-69.1925		-2.872	88.7635	-89.0639		-2.87119	46.3018	-45.9925
		-2.8705	55.2568	-55.6652		-2.8705	69.2732	-69.0234		-2.871	88.5341	-88.8252		-2.87019	46.2012	-45.9072
		-2.8695	55.1061	-55.5156		-2.8695	69.1066	-68.8509		-2.87	88.3028	-88.5841		-2.86919	46.1031	-45.8247
		-2.8685	54.9543	-55.3641		-2.8685	68.9392	-68.6779		-2.869	88.0708	-88.3452		-2.86819	46.0083	-45.7448
		-2.8675	54.8005	-55.2099		-2.8675	68.7686	-68.5043		-2.868	87.8379	-88.1025		-2.86719	45.9164	-45.6667
		-2.8665	54.6447	-55.0553		-2.8665	68.5966	-68.3297		-2.867	87.6033	-87.8616		-2.86619	45.828	-45.5927
		-2.8655	54.4879	-54.8985		-2.8655	68.4243	-68.1528		-2.866	87.3683	-87.6184		-2.86519	45.7405	-45.5197
		-2.8645	54.3304	-54.74		-2.8645	68.2498	-67.9751		-2.865	87.1328	-87.3751		-2.86419	45.6566	-45.4496
		-2.8635	54.1711	-54.58		-2.8635	68.075	-67.797		-2.864	86.8963	-87.1331		-2.86319	45.5749	-45.3811
		-2.8625	54.0111	-54.4192		-2.8625	67.8984	-67.6175		-2.863	86.6595	-86.8913		-2.86219	45.496	-45.3147
		-2.8615	53.8495	-54.2573		-2.8615	67.7212	-67.4369		-2.862	86.4218	-86.6491		-2.86119	45.4191	-45.252
		-2.8605	53.6884	-54.094		-2.8605	67.5431	-67.2563		-2.861	86.1834	-86.4058		-2.86019	45.3457	-45.1904
		-2.8595	53.5268	-53.9296		-2.8595	67.3642	-67.0755		-2.86	85.9449	-86.162		-2.85919	45.2731	-45.1295
		-2.8585	53.3638	-53.7652		-2.8585	67.1843	-66.8951		-2.859	85.7066	-85.9207		-2.85819	45.203	-45.071
		-2.8575	53.2019	-53.6002		-2.8575	67.0057	-66.7142		-2.858	85.4681	-85.6799		-2.85719	45.1338	-45.0128
		-2.8565	53.0394	-53.4357		-2.8565	66.8255	-66.5335		-2.857	85.2286	-85.438		-2.85619	45.0684	-44.9564
		-2.8555	52.8775	-53.2703		-2.8555	66.6453	-66.3517		-2.856	84.9907	-85.1992		-2.85519	45.002	-44.9021
		-2.8545	52.7148	-53.1043		-2.8545	66.4655	-66.1703		-2.855	84.7515	-84.9573		-2.85419	44.9406	-44.8466
		-2.8535	52.5526	-52.9384		-2.8535	66.2853	-65.99		-2.854	84.5136	-84.7188		-2.85319	44.8781	-44.7943
		-2.8525	52.3911	-52.7727		-2.8525	66.1065	-65.8109		-2.853	84.2771	-84.4804		-2.85219	44.8166	-44.7406
		-2.8515	52.2288	-52.6073		-2.8515	65.9274	-65.6324		-2.852	84.0374	-84.2431		-2.85119	44.7567	-44.6878
		-2.8505	52.0681	-52.4426		-2.8505	65.7491	-65.4535		-2.851	83.8012	-84.008		-2.85019	44.6985	-44.6355
		-2.8495	51.9083	-52.2795		-2.8495	65.5716	-65.2763		-2.85	83.5659	-83.7729		-2.84919	44.6399	-44.5835
		-2.8485	51.7494	-52.1157		-2.8485	65.3925	-65.0997		-2.849	83.3323	-83.5383		-2.84819	44.5831	-44.5299
		-2.8475	51.5923	-51.9533		-2.8475	65.2169	-64.926		-2.848	83.0979	-83.3065		-2.84719	44.5251	-44.4769
		-2.8465	51.4356	-51.7916		-2.8465	65.0413	-64.7512		-2.847	82.864	-83.0746		-2.84619	44.4679	-44.4232
		-2.8455	51.2796	-51.6303		-2.8455	64.8674	-64.5781		-2.846	82.6313	-82.8449		-2.84519	44.4119	-44.3685
		-2.8445	51.1252	-51.4714		-2.8445	64.6935	-64.407		-2.845	82.4001	-82.6163		-2.84419	44.3548	-44.3135
		-2.8435	50.9712	-51.3134		-2.8435	64.5228	-64.2381		-2.844	82.1712	-82.3876		-2.84319	44.298	-44.2569
		-2.8425	50.8206	-51.155		-2.8425	64.3511	-64.0706		-2.843	81.942	-82.1641		-2.84219	44.2404	-44.199
		-2.8415	50.6694	-50.999		-2.8415	64.1825	-63.9044		-2.842	81.7145	-81.9394		-2.84119	44.1822	-44.139
		-2.8405	50.5203	-50.8442		-2.8405	64.0145	-63.7412		-2.841	81.4901	-81.7165		-2.84019	44.1232	-44.0783
		-2.8395	50.3735	-50.6914		-2.8395	63.8488	-63.5781		-2.84	81.2663	-81.4948		-2.83919	44.0639	-44.0156
		-2.8385	50.2279	-50.5402		-2.8385	63.6853	-63.4181		-2.839	81.0438	-81.2754		-2.83819	44.0019	-43.9507
		-2.8375	50.0837	-50.3897		-2.8375	63.5229	-63.2597		-2.838	80.8229	-81.0588		-2.83719	43.9397	-43.8831
		-2.8365	49.9415	-50.2408		-2.8365	63.3621	-63.1042		-2.837	80.604	-80.8433		-2.83619	43.8752	-43.813
		-2.8355	49.8006	-50.0939		-2.8355	63.2047	-62.9501		-2.836	80.3878	-80.6295		-2.83519	43.8096	-43.7415
		-2.8345	49.6611	-49.9492		-2.8345	63.0479	-62.7985		-2.835	80.1726	-80.4181		-2.83419	43.7417	-43.6665
		-2.8335	49.5235	-49.8045		-2.8335	62.8932	-62.649		-2.834	79.9596	-80.2064		-2.83319	43.6717	-43.5877
		-2.8325	49.3887	-49.6638		-2.8325	62.7415	-62.5018		-2.833	79.7482	-79.9985		-2.83219	43.5996	-43.5071
		-2.8315	49.2541	-49.5226		-2.8315	62.5912	-62.3579		-2.832	79.5388	-79.7924		-2.83119	43.5254	-43.4236
		-2.8305	49.122	-49.3843		-2.8305	62.4431	-62.2156		-2.831	79.331	-79.5885		-2.83019	43.4484	-43.3355
		-2.8295	48.9913	-49.2465		-2.8295	62.2976	-62.0763		-2.83	79.1258	-79.3854		-2.82919	43.3676	-43.2445
		-2.8285	48.862	-49.1125		-2.8285	62.1539	-61.9375		-2.829	78.9233	-79.1853		-2.82819	43.2851	-43.1491
		-2.8275	48.7346	-48.9779		-2.8275	62.0124	-61.804		-2.828	78.7222	-78.9854		-2.82719	43.1987	-43.0504
		-2.8265	48.6086	-48.8461		-2.8265	61.8735	-61.6704		-2.827	78.5234	-78.7886		-2.82619	43.1099	-42.9472
		-2.8255	48.4844	-48.7163		-2.8255	61.7362	-61.54		-2.826	78.3279	-78.5947		-2.82519	43.0165	-42.8412
		-2.8245	48.3615	-48.5874		-2.8245	61.6023	-61.4128		-2.825	78.1337	-78.402		-2.82419	42.9201	-42.73
		-2.8235	48.241	-48.46		-2.8235	61.4694	-61.2867		-2.824	77.9421	-78.2117		-2.82319	42.8198	-42.6144
		-2.8225	48.1205	-48.334		-2.8225	61.3391	-61.1633		-2.823	77.7532	-78.0219		-2.82219	42.7161	-42.4944
		-2.8215	48.0021	-48.2103		-2.8215	61.2124	-61.0441		-2.822	77.5654	-77.8357		-2.82119	42.6084	-42.3702
		-2.8205	47.8849	-48.0872		-2.8205	61.0855	-60.9246		-2.821	77.3817	-77.6516		-2.82019	42.4962	-42.2415
		-2.8195	47.7687	-47.9667		-2.8195	60.9617	-60.8083		-2.82	77.1996	-77.469		-2.81919	42.3802	-42.1088
		-2.8185	47.6536	-47.8474		-2.8185	60.8415	-60.6942		-2.819	77.0188	-77.2871		-2.81819	42.259	-41.9705
		-2.8175	47.5412	-47.7291		-2.8175	60.7222	-60.5822		-2.818	76.8409	-77.1089		-2.81719	42.1352	-41.8274
		-2.8165	47.4277	-47.6117		-2.8165	60.6055	-60.4734		-2.817	76.6658	-76.9316		-2.81619	42.0059	-41.6803
		-2.8155	47.3158	-47.4962		-2.8155	60.4911	-60.3654		-2.816	76.4932	-76.7574		-2.81519	41.872	-41.5276
		-2.8145	47.206	-47.3812		-2.8145	60.3781	-60.2607		-2.815	76.3235	-76.5857		-2.81419	41.733	-41.3706
		-2.8135	47.0968	-47.2678		-2.8135	60.2679	-60.1553		-2.814	76.1552	-76.4158		-2.81319	41.5894	-41.2084
		-2.8125	46.9883	-47.1545		-2.8125	60.1592	-60.054		-2.813	75.9892	-76.2466		-2.81219	41.4423	-41.0412
		-2.8115	46.8801	-47.0434		-2.8115	60.0532	-59.9546		-2.812	75.8257	-76.0815		-2.81119	41.2889	-40.87
		-2.8105	46.7725	-46.9343		-2.8105	59.9481	-59.8568		-2.811	75.6658	-75.9175		-2.81019	41.1315	-40.6937
		-2.8095	46.6665	-46.8243		-2.8095	59.8462	-59.7595		-2.81	75.5077	-75.7567		-2.80919	40.9689	-40.5112
		-2.8085	46.5618	-46.7167		-2.8085	59.7452	-59.6657		-2.809	75.3527	-75.5955		-2.80819	40.8014	-40.3256
		-2.8075	46.4552	-46.6089		-2.8075	59.6457	-59.5734		-2.808	75.1992	-75.44		-2.80719	40.6293	-40.1339
		-2.8065	46.3511	-46.502		-2.8065	59.547	-59.4819		-2.807	75.0487	-75.283		-2.80619	40.4523	-39.9392
		-2.8055	46.2475	-46.3971		-2.8055	59.4522	-59.3914		-2.806	74.9017	-75.1314		-2.80519	40.2703	-39.7379
		-2.8045	46.1444	-46.2922		-2.8045	59.358	-59.3042		-2.805	74.7547	-74.9816		-2.80419	40.0838	-39.5331
		-2.8035	46.0417	-46.1885		-2.8035	59.2665	-59.217		-2.804	74.6134	-74.8328		-2.80319	39.8923	-39.3241
		-2.8025	45.9397	-46.0847		-2.8025	59.1754	-59.132		-2.803	74.4731	-74.6871		-2.80219	39.6959	-39.1107
		-2.8015	45.8377	-45.9821		-2.8015	59.0862	-59.0471		-2.802	74.3345	-74.5441		-2.80119	39.4955	-38.8923
		-2.8005	45.7354	-45.8805		-2.8005	58.9989	-58.9646		-2.801	74.2007	-74.4033		-2.80019	39.2903	-38.6704
		-2.7995	45.6343	-45.7799		-2.7995	58.9124	-58.8829		-2.8	74.0684	-74.2649		-2.79919	39.0802	-38.4446
		-2.7985	45.5333	-45.6792		-2.7985	58.8275	-58.8024		-2.799	73.9387	-74.1299		-2.79819	38.8653	-38.2143
		-2.7975	45.434	-45.579		-2.7975	58.7449	-58.7225		-2.798	73.8124	-73.9952		-2.79719	38.6477	-37.9811
		-2.7965	45.3331	-45.481		-2.7965	58.6624	-58.6449		-2.797	73.6888	-73.8652		-2.79619	38.4249	-37.7432
		-2.7955	45.2343	-45.3832		-2.7955	58.5819	-58.568		-2.796	73.5677	-73.7368		-2.79519	38.1983	-37.5025
		-2.7945	45.1343	-45.2855		-2.7945	58.5021	-58.4913		-2.795	73.4489	-73.6116		-2.79419	37.9676	-37.2578
		-2.7935	45.0359	-45.1887		-2.7935	58.4243	-58.4164		-2.794	73.3356	-73.4887		-2.79319	37.7342	-37.0103
		-2.7925	44.9382	-45.0923		-2.7925	58.347	-58.3413		-2.793	73.2225	-73.37		-2.79219	37.4957	-36.7605
		-2.7915	44.8413	-44.9984		-2.7915	58.2715	-58.2681		-2.792	73.1127	-73.2527		-2.79119	37.2543	-36.5083
		-2.7905	44.7436	-44.9037		-2.7905	58.1959	-58.1959		-2.791	73.0069	-73.139		-2.79019	37.0096	-36.2517
		-2.7895	44.6471	-44.8102		-2.7895	58.1236	-58.1245		-2.79	72.9033	-73.0279		-2.78919	36.7624	-35.9939
		-2.7885	44.5521	-44.7183		-2.7885	58.0504	-58.0538		-2.789	72.802	-72.9198		-2.78819	36.5107	-35.7338
		-2.7875	44.4572	-44.6266		-2.7875	57.979	-57.9841		-2.788	72.7053	-72.8145		-2.78719	36.2567	-35.471
		-2.7865	44.3622	-44.5361		-2.7865	57.9092	-57.9147		-2.787	72.612	-72.7136		-2.78619	36.0007	-35.2057
		-2.7855	44.2691	-44.4473		-2.7855	57.8404	-57.8473		-2.786	72.5205	-72.6149		-2.78519	35.742	-34.9398
		-2.7845	44.1772	-44.3591		-2.7845	57.7723	-57.7797		-2.785	72.4343	-72.52		-2.78419	35.4804	-34.6715
		-2.7835	44.085	-44.2711		-2.7835	57.7058	-57.7126		-2.784	72.3491	-72.4274		-2.78319	35.2187	-34.4034
		-2.7825	43.9944	-44.1853		-2.7825	57.6402	-57.6471		-2.783	72.2677	-72.3388		-2.78219	34.9539	-34.133
		-2.7815	43.9051	-44.1004		-2.7815	57.5748	-57.5826		-2.782	72.1899	-72.2526		-2.78119	34.6877	-33.8612
		-2.7805	43.8172	-44.0168		-2.7805	57.5107	-57.5179		-2.781	72.1169	-72.1711		-2.78019	34.4203	-33.59
		-2.7795	43.73	-43.9354		-2.7795	57.449	-57.4552		-2.78	72.0451	-72.0928		-2.77919	34.1515	-33.3167
		-2.7785	43.6441	-43.8552		-2.7785	57.3864	-57.3923		-2.779	71.9769	-72.0183		-2.77819	33.8816	-33.045
		-2.7775	43.5601	-43.7753		-2.7775	57.3271	-57.33		-2.778	71.9131	-71.9469		-2.77719	33.6106	-32.7723
		-2.7765	43.4778	-43.6976		-2.7765	57.2667	-57.271		-2.777	71.853	-71.8789		-2.77619	33.3394	-32.4992
		-2.7755	43.3956	-43.6222		-2.7755	57.2076	-57.2101		-2.776	71.7955	-71.8148		-2.77519	33.0675	-32.2271
		-2.7745	43.3162	-43.5474		-2.7745	57.1515	-57.1518		-2.775	71.742	-71.7549		-2.77419	32.7963	-31.9542
		-2.7735	43.2381	-43.4757		-2.7735	57.0944	-57.0928		-2.774	71.6914	-71.6976		-2.77319	32.5243	-31.6819
		-2.7725	43.1613	-43.404		-2.7725	57.0392	-57.0355		-2.773	71.6448	-71.6434		-2.77219	32.2529	-31.4113
		-2.7715	43.088	-43.3357		-2.7715	56.985	-56.9805		-2.772	71.601	-71.5948		-2.77119	31.9819	-31.1408
		-2.7705	43.0152	-43.2685		-2.7705	56.9319	-56.9255		-2.771	71.5608	-71.5479		-2.77019	31.7112	-30.872
		-2.7695	42.9442	-43.2024		-2.7695	56.8804	-56.8723		-2.77	71.5242	-71.5072		-2.76919	31.4414	-30.6047
		-2.7685	42.8759	-43.1397		-2.7685	56.8294	-56.8183		-2.769	71.4917	-71.4678		-2.76819	31.1719	-30.338
		-2.7675	42.8084	-43.0779		-2.7675	56.7796	-56.7666		-2.768	71.4618	-71.4329		-2.76719	30.9055	-30.073
		-2.7665	42.7447	-43.0188		-2.7665	56.7319	-56.7161		-2.767	71.4359	-71.4014		-2.76619	30.6389	-29.8099
		-2.7655	42.6821	-42.9626		-2.7655	56.6841	-56.6674		-2.766	71.4131	-71.3736		-2.76519	30.3739	-29.5484
		-2.7645	42.6226	-42.9071		-2.7645	56.6386	-56.6182		-2.765	71.3947	-71.3496		-2.76419	30.1107	-29.2888
		-2.7635	42.5643	-42.8538		-2.7635	56.5941	-56.5715		-2.764	71.3784	-71.3301		-2.76319	29.8494	-29.0311
		-2.7625	42.5092	-42.8031		-2.7625	56.5498	-56.5249		-2.763	71.3658	-71.3127		-2.76219	29.5905	-28.7765
		-2.7615	42.4556	-42.7544		-2.7615	56.5082	-56.4798		-2.762	71.3565	-71.2997		-2.76119	29.3333	-28.5235
		-2.7605	42.4048	-42.7083		-2.7605	56.4675	-56.4374		-2.761	71.3504	-71.29		-2.76019	29.0787	-28.2722
		-2.7595	42.3565	-42.6646		-2.7595	56.4287	-56.3945		-2.76	71.3477	-71.2846		-2.75919	28.8259	-28.0243
		-2.7585	42.3102	-42.622		-2.7585	56.3899	-56.3548		-2.759	71.3476	-71.281		-2.75819	28.575	-27.7783
		-2.7575	42.2664	-42.5822		-2.7575	56.3535	-56.3154		-2.758	71.3511	-71.2814		-2.75719	28.3282	-27.536
		-2.7565	42.2245	-42.5443		-2.7565	56.3189	-56.2772		-2.757	71.3574	-71.2858		-2.75619	28.0834	-27.2958
		-2.7555	42.1853	-42.509		-2.7555	56.2849	-56.2412		-2.756	71.366	-71.2928		-2.75519	27.8405	-27.0584
		-2.7545	42.1484	-42.4753		-2.7545	56.2521	-56.207		-2.755	71.3774	-71.3033		-2.75419	27.6016	-26.8236
		-2.7535	42.1137	-42.4439		-2.7535	56.2224	-56.1744		-2.754	71.3928	-71.3158		-2.75319	27.3659	-26.5924
		-2.7525	42.0811	-42.4149		-2.7525	56.1926	-56.143		-2.753	71.4098	-71.3324		-2.75219	27.1322	-26.3636
		-2.7515	42.0517	-42.3867		-2.7515	56.1647	-56.1133		-2.752	71.4296	-71.3514		-2.75119	26.9014	-26.138
		-2.7505	42.0235	-42.3623		-2.7505	56.1396	-56.0842		-2.751	71.4525	-71.3734		-2.75019	26.6746	-25.9151
		-2.7495	41.9982	-42.3381		-2.7495	56.1152	-56.0578		-2.75	71.4763	-71.399		-2.74919	26.4507	-25.6953
		-2.7485	41.9744	-42.3171		-2.7485	56.0923	-56.0337		-2.749	71.5043	-71.4259		-2.74819	26.2308	-25.4793
		-2.7475	41.9532	-42.2972		-2.7475	56.0717	-56.0101		-2.748	71.533	-71.4566		-2.74719	26.0126	-25.2662
		-2.7465	41.9331	-42.2792		-2.7465	56.0528	-55.9876		-2.747	71.5651	-71.4875		-2.74619	25.7983	-25.0562
		-2.7455	41.9156	-42.2622		-2.7455	56.0346	-55.969		-2.746	71.598	-71.5241		-2.74519	25.5878	-24.8491
		-2.7445	41.8994	-42.2483		-2.7445	56.0195	-55.9508		-2.745	71.6344	-71.5603		-2.74419	25.3796	-24.6457
		-2.7435	41.8851	-42.2344		-2.7435	56.0058	-55.9351		-2.744	71.6701	-71.5991		-2.74319	25.1754	-24.4444
		-2.7425	41.8733	-42.2238		-2.7425	55.9932	-55.9217		-2.743	71.7102	-71.6411		-2.74219	24.9744	-24.247
		-2.7415	41.8633	-42.2119		-2.7415	55.9828	-55.9096		-2.742	71.7499	-71.6842		-2.74119	24.7767	-24.0533
		-2.7405	41.8533	-42.2025		-2.7405	55.9743	-55.8982		-2.741	71.7922	-71.729		-2.74019	24.582	-23.8619
		-2.7395	41.8454	-42.1956		-2.7395	55.9671	-55.8901		-2.74	71.8356	-71.7755		-2.73919	24.3915	-23.6742
		-2.7385	41.8397	-42.1889		-2.7385	55.9633	-55.8838		-2.739	71.881	-71.8243		-2.73819	24.2037	-23.4893
		-2.7375	41.8343	-42.1833		-2.7375	55.9601	-55.8788		-2.738	71.9257	-71.8746		-2.73719	24.0191	-23.3078
		-2.7365	41.8306	-42.1781		-2.7365	55.9591	-55.8763		-2.737	71.9734	-71.9257		-2.73619	23.8376	-23.1284
		-2.7355	41.827	-42.1742		-2.7355	55.9592	-55.8753		-2.736	72.0217	-71.9786		-2.73519	23.659	-22.9535
		-2.7345	41.8252	-42.1709		-2.7345	55.9613	-55.8764		-2.735	72.0701	-72.031		-2.73419	23.4846	-22.781
		-2.7335	41.8241	-42.169		-2.7335	55.9672	-55.8793		-2.734	72.1211	-72.0869		-2.73319	23.3129	-22.6113
		-2.7325	41.824	-42.1667		-2.7325	55.9734	-55.8837		-2.733	72.1697	-72.1425		-2.73219	23.1444	-22.4451
		-2.7315	41.824	-42.1655		-2.7315	55.9814	-55.8901		-2.732	72.2215	-72.1993		-2.73119	22.9781	-22.2818
		-2.7305	41.8253	-42.1642		-2.7305	55.9907	-55.898		-2.731	72.2731	-72.2578		-2.73019	22.816	-22.1218
		-2.7295	41.826	-42.1639		-2.7295	56.0029	-55.9087		-2.73	72.3248	-72.3161		-2.72919	22.6562	-21.9644
		-2.7285	41.8284	-42.1633		-2.7285	56.0155	-55.9202		-2.729	72.3772	-72.3759		-2.72819	22.4993	-21.8098
		-2.7275	41.8298	-42.1625		-2.7275	56.0309	-55.9331		-2.728	72.4305	-72.4343		-2.72719	22.3456	-21.6583
		-2.7265	41.8325	-42.1628		-2.7265	56.0484	-55.9494		-2.727	72.4836	-72.4948		-2.72619	22.1948	-21.5098
		-2.7255	41.835	-42.1626		-2.7255	56.0654	-55.9661		-2.726	72.5363	-72.5558		-2.72519	22.0465	-21.3643
		-2.7245	41.8377	-42.1617		-2.7245	56.0858	-55.9833		-2.725	72.5892	-72.6159		-2.72419	21.9012	-21.2211
		-2.7235	41.84	-42.1618		-2.7235	56.1077	-56.0048		-2.724	72.6425	-72.6781		-2.72319	21.7579	-21.081
		-2.7225	41.8429	-42.1614		-2.7225	56.1306	-56.0255		-2.723	72.6957	-72.7389		-2.72219	21.6198	-20.9438
		-2.7215	41.8441	-42.1605		-2.7215	56.1538	-56.0478		-2.722	72.7481	-72.7999		-2.72119	21.4815	-20.8094
		-2.7205	41.8461	-42.1589		-2.7205	56.1803	-56.0728		-2.721	72.8003	-72.8605		-2.72019	21.3476	-20.6781
		-2.7195	41.8469	-42.1572		-2.7195	56.2072	-56.0977		-2.72	72.8522	-72.9205		-2.71919	21.2151	-20.5485
		-2.7185	41.8469	-42.155		-2.7185	56.2349	-56.1252		-2.719	72.9051	-72.9812		-2.71819	21.0863	-20.4222
		-2.7175	41.848	-42.1527		-2.7175	56.2641	-56.1521		-2.718	72.9565	-73.0411		-2.71719	20.9596	-20.2993
		-2.7165	41.8479	-42.1491		-2.7165	56.2943	-56.1804		-2.717	73.0076	-73.1027		-2.71619	20.8351	-20.1788
		-2.7155	41.847	-42.1461		-2.7155	56.3252	-56.2099		-2.716	73.0566	-73.1608		-2.71519	20.7131	-20.0607
		-2.7145	41.8452	-42.1414		-2.7145	56.3577	-56.2401		-2.715	73.1077	-73.2198		-2.71419	20.5948	-19.9453
		-2.7135	41.844	-42.1355		-2.7135	56.3898	-56.2708		-2.714	73.1568	-73.2785		-2.71319	20.4774	-19.8327
		-2.7125	41.8406	-42.13		-2.7125	56.4227	-56.3018		-2.713	73.2048	-73.3352		-2.71219	20.363	-19.7222
		-2.7115	41.8367	-42.1235		-2.7115	56.4553	-56.3346		-2.712	73.2527	-73.3929		-2.71119	20.2514	-19.615
		-2.7105	41.8323	-42.1161		-2.7105	56.4896	-56.366		-2.711	73.2997	-73.4495		-2.71019	20.1421	-19.5102
		-2.7095	41.8272	-42.1086		-2.7095	56.5231	-56.3984		-2.71	73.3455	-73.5051		-2.70919	20.0339	-19.4085
		-2.7085	41.8202	-42.0994		-2.7085	56.5569	-56.4296		-2.709	73.391	-73.5596		-2.70819	19.9292	-19.3089
		-2.7075	41.8132	-42.0897		-2.7075	56.5899	-56.4624		-2.708	73.4351	-73.6133		-2.70719	19.827	-19.2116
		-2.7065	41.8044	-42.079		-2.7065	56.6238	-56.4934		-2.707	73.478	-73.6649		-2.70619	19.7267	-19.1171
		-2.7055	41.7957	-42.0682		-2.7055	56.6566	-56.5254		-2.706	73.5205	-73.7164		-2.70519	19.6292	-19.0251
		-2.7045	41.7853	-42.0556		-2.7045	56.6876	-56.5558		-2.705	73.5611	-73.7668		-2.70419	19.5324	-18.9358
		-2.7035	41.7753	-42.0426		-2.7035	56.7196	-56.5862		-2.704	73.6007	-73.8156		-2.70319	19.4397	-18.8486
		-2.7025	41.7634	-42.028		-2.7025	56.7499	-56.615		-2.703	73.6379	-73.8628		-2.70219	19.3485	-18.7643
		-2.7015	41.7501	-42.0142		-2.7015	56.78	-56.6436		-2.702	73.6753	-73.9073		-2.70119	19.2597	-18.6821
		-2.7005	41.7364	-41.9986		-2.7005	56.8072	-56.67		-2.701	73.7104	-73.9528		-2.70019	19.1724	-18.6026
		-2.6995	41.7214	-41.9818		-2.6995	56.8342	-56.6946		-2.7	73.7439	-73.9955		-2.69919	19.0885	-18.5245
		-2.6985	41.7058	-41.9656		-2.6985	56.8591	-56.7195		-2.699	73.7762	-74.0366		-2.69819	19.0057	-18.4499
		-2.6975	41.6897	-41.9477		-2.6975	56.8823	-56.7416		-2.698	73.8076	-74.0749		-2.69719	18.9251	-18.3766
		-2.6965	41.6729	-41.9292		-2.6965	56.9046	-56.7625		-2.697	73.8362	-74.1129		-2.69619	18.8468	-18.3057
		-2.6955	41.6542	-41.9104		-2.6955	56.9243	-56.78		-2.696	73.8628	-74.1484		-2.69519	18.7704	-18.2366
		-2.6945	41.6352	-41.891		-2.6945	56.9409	-56.7964		-2.695	73.8876	-74.1812		-2.69419	18.6965	-18.1701
		-2.6935	41.6153	-41.8706		-2.6935	56.9559	-56.8101		-2.694	73.9111	-74.2112		-2.69319	18.6236	-18.1057
		-2.6925	41.5945	-41.8493		-2.6925	56.9684	-56.822		-2.693	73.9323	-74.2411		-2.69219	18.5535	-18.0426
		-2.6915	41.573	-41.8279		-2.6915	56.9779	-56.8303		-2.692	73.9508	-74.2668		-2.69119	18.4858	-17.9817
		-2.6905	41.5506	-41.8059		-2.6905	56.9851	-56.8363		-2.691	73.9667	-74.2898		-2.69019	18.4189	-17.9223
		-2.6895	41.5282	-41.7838		-2.6895	56.9883	-56.8399		-2.69	73.9808	-74.3115		-2.68919	18.3535	-17.8651
		-2.6885	41.5046	-41.7599		-2.6885	56.9889	-56.8398		-2.689	73.992	-74.3297		-2.68819	18.2904	-17.8099
		-2.6875	41.4808	-41.7363		-2.6875	56.9872	-56.8369		-2.688	74	-74.3456		-2.68719	18.2294	-17.7552
		-2.6865	41.4558	-41.7123		-2.6865	56.9805	-56.8298		-2.687	74.0058	-74.3582		-2.68619	18.1693	-17.7023
		-2.6855	41.431	-41.6887		-2.6855	56.9723	-56.8209		-2.686	74.0087	-74.367		-2.68519	18.111	-17.651
		-2.6845	41.406	-41.6644		-2.6845	56.9583	-56.8069		-2.685	74.0097	-74.3725		-2.68419	18.0539	-17.6007
		-2.6835	41.3797	-41.6391		-2.6835	56.9423	-56.7904		-2.684	74.006	-74.3764		-2.68319	17.9982	-17.552
		-2.6825	41.353	-41.6135		-2.6825	56.922	-56.7697		-2.683	74.0003	-74.3739		-2.68219	17.9441	-17.5041
		-2.6815	41.3266	-41.5889		-2.6815	56.898	-56.7449		-2.682	73.9902	-74.3694		-2.68119	17.891	-17.4567
		-2.6805	41.2992	-41.5624		-2.6805	56.869	-56.7166		-2.681	73.9787	-74.3618		-2.68019	17.8386	-17.4106
		-2.6795	41.2726	-41.5365		-2.6795	56.8377	-56.6843		-2.68	73.9605	-74.3491		-2.67919	17.789	-17.3647
		-2.6785	41.244	-41.5112		-2.6785	56.8013	-56.6474		-2.679	73.9404	-74.3341		-2.67819	17.7386	-17.3194
		-2.6775	41.2165	-41.4847		-2.6775	56.7613	-56.6073		-2.678	73.9153	-74.314		-2.67719	17.6891	-17.2752
		-2.6765	41.1881	-41.4591		-2.6765	56.7171	-56.5623		-2.677	73.8884	-74.289		-2.67619	17.6404	-17.2306
		-2.6755	41.1604	-41.4324		-2.6755	56.6676	-56.5142		-2.676	73.856	-74.2598		-2.67519	17.5931	-17.1865
		-2.6745	41.1318	-41.4057		-2.6745	56.6151	-56.4611		-2.675	73.8208	-74.2277		-2.67419	17.5457	-17.143
		-2.6735	41.1026	-41.3795		-2.6735	56.5581	-56.4043		-2.674	73.7796	-74.1895		-2.67319	17.4991	-17.0993
		-2.6725	41.0753	-41.3537		-2.6725	56.4969	-56.343		-2.673	73.7358	-74.147		-2.67219	17.4523	-17.0551
		-2.6715	41.0469	-41.3275		-2.6715	56.432	-56.2788		-2.672	73.6856	-74.0996		-2.67119	17.4063	-17.011
		-2.6705	41.0185	-41.3009		-2.6705	56.3626	-56.2108		-2.671	73.6326	-74.0487		-2.67019	17.359	-16.9659
		-2.6695	40.9908	-41.275		-2.6695	56.2904	-56.1361		-2.67	73.5747	-73.9933		-2.66919	17.313	-16.9215
		-2.6685	40.9619	-41.2494		-2.6685	56.212	-56.0596		-2.669	73.5114	-73.9307		-2.66819	17.2664	-16.8746
		-2.6675	40.9339	-41.2233		-2.6675	56.131	-55.9792		-2.668	73.4441	-73.8646		-2.66719	17.2192	-16.8292
		-2.6665	40.9062	-41.198		-2.6665	56.0455	-55.893		-2.667	73.3718	-73.7931		-2.66619	17.1722	-16.7811
		-2.6655	40.8786	-41.1724		-2.6655	55.9567	-55.8044		-2.666	73.2945	-73.7167		-2.66519	17.1242	-16.7328
		-2.6645	40.8511	-41.1465		-2.6645	55.8651	-55.7126		-2.665	73.2127	-73.6344		-2.66419	17.0762	-16.6837
		-2.6635	40.8234	-41.121		-2.6635	55.7685	-55.6165		-2.664	73.1262	-73.5465		-2.66319	17.027	-16.6326
		-2.6625	40.797	-41.0957		-2.6625	55.6692	-55.5169		-2.663	73.035	-73.4543		-2.66219	16.9764	-16.5808
		-2.6615	40.7689	-41.0708		-2.6615	55.5663	-55.4144		-2.662	72.9389	-73.358		-2.66119	16.9261	-16.5272
		-2.6605	40.7426	-41.0457		-2.6605	55.4593	-55.3082		-2.661	72.8371	-73.2556		-2.66019	16.8739	-16.4726
		-2.6595	40.7153	-41.0204		-2.6595	55.3499	-55.2001		-2.66	72.7313	-73.1484		-2.65919	16.8203	-16.4163
		-2.6585	40.6899	-40.9959		-2.6585	55.2379	-55.0881		-2.659	72.6197	-73.0351		-2.65819	16.7658	-16.3578
		-2.6575	40.6641	-40.9723		-2.6575	55.123	-54.9733		-2.658	72.5042	-72.9171		-2.65719	16.7106	-16.2993
		-2.6565	40.6376	-40.9474		-2.6565	55.0056	-54.8568		-2.657	72.3829	-72.7946		-2.65619	16.6541	-16.2374
		-2.6555	40.6127	-40.9226		-2.6555	54.8856	-54.736		-2.656	72.258	-72.6668		-2.65519	16.5948	-16.1749
		-2.6545	40.5866	-40.8977		-2.6545	54.7637	-54.614		-2.655	72.1287	-72.5332		-2.65419	16.5345	-16.1089
		-2.6535	40.5619	-40.8741		-2.6535	54.6404	-54.4903		-2.654	71.9939	-72.3961		-2.65319	16.473	-16.0421
		-2.6525	40.5367	-40.8501		-2.6525	54.5136	-54.3642		-2.653	71.8548	-72.2539		-2.65219	16.4094	-15.9735
		-2.6515	40.5115	-40.8252		-2.6515	54.3854	-54.2366		-2.652	71.7122	-72.1065		-2.65119	16.3441	-15.9025
		-2.6505	40.4871	-40.8014		-2.6505	54.2567	-54.1083		-2.651	71.564	-71.955		-2.65019	16.2768	-15.8293
		-2.6495	40.4632	-40.7765		-2.6495	54.1258	-53.9769		-2.65	71.413	-71.7994		-2.64919	16.2077	-15.7548
		-2.6485	40.4378	-40.7515		-2.6485	53.9936	-53.8452		-2.649	71.258	-71.6401		-2.64819	16.1368	-15.678
		-2.6475	40.4147	-40.7281		-2.6475	53.8612	-53.7124		-2.648	71.0984	-71.4749		-2.64719	16.0645	-15.5981
		-2.6465	40.3895	-40.703		-2.6465	53.7269	-53.5788		-2.647	70.9366	-71.3081		-2.64619	15.9888	-15.5181
		-2.6455	40.3658	-40.6782		-2.6455	53.5933	-53.4442		-2.646	70.7697	-71.1362		-2.64519	15.913	-15.4345
		-2.6445	40.3418	-40.6535		-2.6445	53.458	-53.3102		-2.645	70.6005	-70.9614		-2.64419	15.8337	-15.3496
		-2.6435	40.3174	-40.6282		-2.6435	53.3237	-53.1752		-2.644	70.4286	-70.7833		-2.64319	15.7526	-15.2626
		-2.6425	40.2931	-40.6029		-2.6425	53.189	-53.0401		-2.643	70.2533	-70.6028		-2.64219	15.6704	-15.1732
		-2.6415	40.2698	-40.5767		-2.6415	53.0537	-52.9047		-2.642	70.076	-70.4189		-2.64119	15.5851	-15.0826
		-2.6405	40.2443	-40.55		-2.6405	52.9186	-52.7711		-2.641	69.8958	-70.2321		-2.64019	15.4986	-14.99
		-2.6395	40.2203	-40.5238		-2.6395	52.7852	-52.6371		-2.64	69.7138	-70.0435		-2.63919	15.4096	-14.8953
		-2.6385	40.1939	-40.4962		-2.6385	52.6515	-52.5026		-2.639	69.5289	-69.8531		-2.63819	15.3187	-14.7995
		-2.6375	40.169	-40.4687		-2.6375	52.518	-52.3709		-2.638	69.3433	-69.6607		-2.63719	15.2267	-14.7007
		-2.6365	40.1437	-40.4405		-2.6365	52.3871	-52.2396		-2.637	69.1571	-69.4674		-2.63619	15.1323	-14.6014
		-2.6355	40.1186	-40.4118		-2.6355	52.2561	-52.1092		-2.636	68.9687	-69.2711		-2.63519	15.036	-14.4996
		-2.6345	40.0917	-40.381		-2.6345	52.1271	-51.9796		-2.635	68.7796	-69.0754		-2.63419	14.9379	-14.3972
		-2.6335	40.0642	-40.3508		-2.6335	51.9984	-51.8517		-2.634	68.5903	-68.8785		-2.63319	14.8388	-14.2929
		-2.6325	40.0373	-40.3198		-2.6325	51.8722	-51.7266		-2.633	68.4005	-68.6804		-2.63219	14.737	-14.1873
		-2.6315	40.0083	-40.2882		-2.6315	51.748	-51.6013		-2.632	68.2097	-68.4824		-2.63119	14.6346	-14.0804
		-2.6305	39.9793	-40.2542		-2.6305	51.6243	-51.4787		-2.631	68.0197	-68.2867		-2.63019	14.5299	-13.9731
		-2.6295	39.9506	-40.2215		-2.6295	51.5029	-51.3572		-2.63	67.8291	-68.0886		-2.62919	14.4244	-13.8642
		-2.6285	39.9201	-40.1859		-2.6285	51.3837	-51.2389		-2.629	67.6414	-67.8924		-2.62819	14.3173	-13.7539
		-2.6275	39.8894	-40.1512		-2.6275	51.2651	-51.1216		-2.628	67.4533	-67.6971		-2.62719	14.2093	-13.643
		-2.6265	39.8577	-40.113		-2.6265	51.1503	-51.0067		-2.627	67.2664	-67.5033		-2.62619	14.0989	-13.5314
		-2.6255	39.824	-40.0753		-2.6255	51.037	-50.8941		-2.626	67.0801	-67.3112		-2.62519	13.9891	-13.4196
		-2.6245	39.7898	-40.0361		-2.6245	50.9254	-50.7841		-2.625	66.8966	-67.1187		-2.62419	13.8779	-13.3069
		-2.6235	39.7542	-39.9961		-2.6235	50.8168	-50.6751		-2.624	66.7152	-66.9297		-2.62319	13.7654	-13.1934
		-2.6225	39.7201	-39.9543		-2.6225	50.7093	-50.57		-2.623	66.5343	-66.7432		-2.62219	13.652	-13.08
		-2.6215	39.682	-39.9104		-2.6215	50.6049	-50.466		-2.622	66.3591	-66.5593		-2.62119	13.538	-12.9656
		-2.6205	39.6439	-39.867		-2.6205	50.5042	-50.3651		-2.621	66.1828	-66.3779		-2.62019	13.4235	-12.8512
		-2.6195	39.6045	-39.8215		-2.6195	50.4032	-50.2674		-2.62	66.0108	-66.1989		-2.61919	13.3084	-12.737
		-2.6185	39.5637	-39.7745		-2.6185	50.307	-50.1719		-2.619	65.841	-66.0232		-2.61819	13.1934	-12.6228
		-2.6175	39.521	-39.726		-2.6175	50.2124	-50.0776		-2.618	65.676	-65.8508		-2.61719	13.077	-12.5087
		-2.6165	39.4769	-39.676		-2.6165	50.1173	-49.986		-2.617	65.5134	-65.6818		-2.61619	12.9613	-12.3948
		-2.6155	39.4318	-39.6244		-2.6155	50.0283	-49.8976		-2.616	65.3538	-65.5168		-2.61519	12.8457	-12.2815
		-2.6145	39.3856	-39.5714		-2.6145	49.9403	-49.8119		-2.615	65.1975	-65.3575		-2.61419	12.7292	-12.1677
		-2.6135	39.3381	-39.5161		-2.6135	49.8546	-49.7276		-2.614	65.0457	-65.1994		-2.61319	12.6132	-12.0555
		-2.6125	39.2886	-39.4614		-2.6125	49.7711	-49.6462		-2.613	64.8982	-65.0458		-2.61219	12.4975	-11.9427
		-2.6115	39.2374	-39.4038		-2.6115	49.69	-49.5673		-2.612	64.7533	-64.8982		-2.61119	12.3818	-11.8316
		-2.6105	39.1855	-39.3446		-2.6105	49.611	-49.4911		-2.611	64.6133	-64.7529		-2.61019	12.2667	-11.7205
		-2.6095	39.1314	-39.2832		-2.6095	49.5339	-49.4177		-2.61	64.4774	-64.6146		-2.60919	12.1516	-11.6104
		-2.6085	39.076	-39.221		-2.6085	49.4587	-49.3449		-2.609	64.3457	-64.4776		-2.60819	12.0374	-11.5006
		-2.6075	39.0191	-39.1575		-2.6075	49.3864	-49.2745		-2.608	64.2175	-64.3473		-2.60719	11.9237	-11.3926
		-2.6065	38.96	-39.0924		-2.6065	49.3156	-49.2069		-2.607	64.0951	-64.2213		-2.60619	11.8107	-11.2848
		-2.6055	38.9	-39.0254		-2.6055	49.2478	-49.1405		-2.606	63.9755	-64.0991		-2.60519	11.6983	-11.1784
		-2.6045	38.838	-38.9567		-2.6045	49.1795	-49.0768		-2.605	63.8617	-63.9831		-2.60419	11.5867	-11.0733
		-2.6035	38.7742	-38.8868		-2.6035	49.1157	-49.0143		-2.604	63.7515	-63.8712		-2.60319	11.4762	-10.9686
		-2.6025	38.7102	-38.8154		-2.6025	49.0521	-48.9551		-2.603	63.6455	-63.7636		-2.60219	11.366	-10.8661
		-2.6015	38.6434	-38.7425		-2.6015	48.99	-48.8962		-2.602	63.5444	-63.6606		-2.60119	11.2573	-10.7636
		-2.6005	38.5754	-38.6685		-2.6005	48.929	-48.84		-2.601	63.4478	-63.5623		-2.60019	11.1493	-10.6634
		-2.5995	38.5065	-38.592		-2.5995	48.8705	-48.7848		-2.6	63.3538	-63.4686		-2.59919	11.0427	-10.5635
		-2.5985	38.4349	-38.5152		-2.5985	48.8125	-48.7319		-2.599	63.2647	-63.3792		-2.59819	10.9376	-10.4655
		-2.5975	38.3625	-38.4366		-2.5975	48.7578	-48.679		-2.598	63.1792	-63.2962		-2.59719	10.833	-10.3692
		-2.5965	38.2893	-38.3575		-2.5965	48.7035	-48.6289		-2.597	63.1001	-63.2157		-2.59619	10.73	-10.2737
		-2.5955	38.2149	-38.2767		-2.5955	48.6499	-48.5803		-2.596	63.0216	-63.1393		-2.59519	10.628	-10.1797
		-2.5945	38.1381	-38.1945		-2.5945	48.5983	-48.5315		-2.595	62.9488	-63.0675		-2.59419	10.5272	-10.0872
		-2.5935	38.0611	-38.1119		-2.5935	48.547	-48.4847		-2.594	62.8795	-63		-2.59319	10.4276	-9.99582
		-2.5925	37.9823	-38.0277		-2.5925	48.4969	-48.4392		-2.593	62.8125	-62.935		-2.59219	10.33	-9.90591
		-2.5915	37.9025	-37.9436		-2.5915	48.4479	-48.3943		-2.592	62.7497	-62.8754		-2.59119	10.2338	-9.81713
		-2.5905	37.8228	-37.8573		-2.5905	48.4004	-48.3504		-2.591	62.6903	-62.8185		-2.59019	10.1385	-9.73038
		-2.5895	37.7402	-37.7705		-2.5895	48.3522	-48.3074		-2.59	62.6351	-62.7657		-2.58919	10.0443	-9.64473
		-2.5885	37.6578	-37.6837		-2.5885	48.3062	-48.2646		-2.589	62.5822	-62.7158		-2.58819	9.95198	-9.5609
		-2.5875	37.5743	-37.5964		-2.5875	48.2607	-48.2238		-2.588	62.5304	-62.6688		-2.58719	9.86102	-9.47746
		-2.5865	37.4899	-37.5081		-2.5865	48.2141	-48.183		-2.587	62.4832	-62.6249		-2.58619	9.77112	-9.39637
		-2.5855	37.4052	-37.4193		-2.5855	48.1703	-48.1425		-2.586	62.4383	-62.584		-2.58519	9.68311	-9.31673
		-2.5845	37.3196	-37.329		-2.5845	48.1261	-48.1027		-2.585	62.3956	-62.5448		-2.58419	9.59639	-9.23745
		-2.5835	37.2337	-37.2394		-2.5835	48.0821	-48.0629		-2.584	62.3551	-62.5085		-2.58319	9.51096	-9.1602
		-2.5825	37.1475	-37.15		-2.5825	48.0386	-48.0246		-2.583	62.3165	-62.4742		-2.58219	9.42654	-9.08381
		-2.5815	37.0617	-37.0602		-2.5815	47.9959	-47.9863		-2.582	62.2796	-62.442		-2.58119	9.34402	-9.00909
		-2.5805	36.9732	-36.9705		-2.5805	47.9535	-47.948		-2.581	62.2441	-62.4115		-2.58019	9.26212	-8.93531
		-2.5795	36.8867	-36.8797		-2.5795	47.9119	-47.9096		-2.58	62.2106	-62.383		-2.57919	9.1818	-8.86296
		-2.5785	36.7994	-36.7915		-2.5785	47.8687	-47.8715		-2.579	62.1792	-62.356		-2.57819	9.10341	-8.792
		-2.5775	36.7119	-36.7017		-2.5775	47.8266	-47.833		-2.578	62.1472	-62.3291		-2.57719	9.02587	-8.72143
		-2.5765	36.6244	-36.6121		-2.5765	47.785	-47.7955		-2.577	62.1168	-62.3041		-2.57619	8.94926	-8.65285
		-2.5755	36.5379	-36.5229		-2.5755	47.7432	-47.7574		-2.576	62.0885	-62.2782		-2.57519	8.87457	-8.58454
		-2.5745	36.4522	-36.4347		-2.5745	47.7017	-47.7196		-2.575	62.059	-62.2555		-2.57419	8.80033	-8.51771
		-2.5735	36.3654	-36.3469		-2.5735	47.66	-47.6821		-2.574	62.0308	-62.2328		-2.57319	8.72767	-8.45208
		-2.5725	36.2794	-36.2601		-2.5725	47.6174	-47.644		-2.573	62.0033	-62.2091		-2.57219	8.65628	-8.38725
		-2.5715	36.1941	-36.1749		-2.5715	47.5758	-47.6051		-2.572	61.9752	-62.1864		-2.57119	8.58625	-8.32391
		-2.5705	36.109	-36.0891		-2.5705	47.5322	-47.5661		-2.571	61.9477	-62.1634		-2.57019	8.51707	-8.26069
		-2.5695	36.0248	-36.0043		-2.5695	47.4894	-47.527		-2.57	61.9193	-62.1405		-2.56919	8.44873	-8.19897
		-2.5685	35.9428	-35.9212		-2.5685	47.4466	-47.4875		-2.569	61.8926	-62.118		-2.56819	8.38121	-8.13812
		-2.5675	35.8605	-35.8392		-2.5675	47.4037	-47.4484		-2.568	61.8644	-62.094		-2.56719	8.31512	-8.07772
		-2.5665	35.7786	-35.7571		-2.5665	47.3604	-47.4089		-2.567	61.8349	-62.0689		-2.56619	8.24993	-8.01788
		-2.5655	35.6978	-35.6771		-2.5655	47.3168	-47.3674		-2.566	61.8067	-62.0437		-2.56519	8.1857	-7.95978
		-2.5645	35.6194	-35.5982		-2.5645	47.2726	-47.3272		-2.565	61.7751	-62.0175		-2.56419	8.12211	-7.90142
		-2.5635	35.5412	-35.5196		-2.5635	47.2272	-47.2854		-2.564	61.7455	-61.9903		-2.56319	8.05955	-7.84402
		-2.5625	35.464	-35.4435		-2.5625	47.1828	-47.2423		-2.563	61.7142	-61.962		-2.56219	7.998	-7.7877
		-2.5615	35.3881	-35.3686		-2.5615	47.1366	-47.2		-2.562	61.681	-61.932		-2.56119	7.93715	-7.732
		-2.5605	35.314	-35.2949		-2.5605	47.0904	-47.1563		-2.561	61.6468	-61.9015		-2.56019	7.87702	-7.67609
		-2.5595	35.2413	-35.2223		-2.5595	47.0426	-47.1118		-2.56	61.6121	-61.8683		-2.55919	7.81786	-7.62142
		-2.5585	35.1678	-35.1515		-2.5585	46.995	-47.0674		-2.559	61.5765	-61.8354		-2.55819	7.75929	-7.56743
		-2.5575	35.0978	-35.0831		-2.5575	46.946	-47.0215		-2.558	61.5389	-61.7997		-2.55719	7.70109	-7.51394
		-2.5565	35.0287	-35.0144		-2.5565	46.8978	-46.974		-2.557	61.5009	-61.7633		-2.55619	7.6438	-7.46044
		-2.5555	34.9604	-34.9476		-2.5555	46.8486	-46.9281		-2.556	61.4598	-61.7248		-2.55519	7.58715	-7.40758
		-2.5545	34.8947	-34.883		-2.5545	46.797	-46.8792		-2.555	61.4179	-61.6846		-2.55419	7.53133	-7.35575
		-2.5535	34.8299	-34.8198		-2.5535	46.7454	-46.8298		-2.554	61.3755	-61.6419		-2.55319	7.47559	-7.30369
		-2.5525	34.7662	-34.7573		-2.5525	46.6944	-46.7796		-2.553	61.3316	-61.598		-2.55219	7.42081	-7.25255
		-2.5515	34.7041	-34.6971		-2.5515	46.6406	-46.7286		-2.552	61.2848	-61.5523		-2.55119	7.36616	-7.20178
		-2.5505	34.6439	-34.638		-2.5505	46.5855	-46.6758		-2.551	61.2366	-61.5038		-2.55019	7.31245	-7.15107
		-2.5495	34.5839	-34.5798		-2.5495	46.5309	-46.6233		-2.55	61.1871	-61.4554		-2.54919	7.2591	-7.10075
		-2.5485	34.5269	-34.5233		-2.5485	46.4737	-46.5683		-2.549	61.136	-61.403		-2.54819	7.20632	-7.05111
		-2.5475	34.4698	-34.469		-2.5475	46.4167	-46.5122		-2.548	61.083	-61.3485		-2.54719	7.15414	-7.00126
		-2.5465	34.4144	-34.4153		-2.5465	46.3578	-46.4556		-2.547	61.0291	-61.2947		-2.54619	7.10192	-6.95231
		-2.5455	34.3608	-34.3632		-2.5455	46.2982	-46.3979		-2.546	60.9735	-61.2365		-2.54519	7.051	-6.90351
		-2.5445	34.3077	-34.3125		-2.5445	46.2367	-46.3397		-2.545	60.9158	-61.1777		-2.54419	6.99955	-6.85544
		-2.5435	34.257	-34.2622		-2.5435	46.1739	-46.2792		-2.544	60.8561	-61.1178		-2.54319	6.94931	-6.80728
		-2.5425	34.2067	-34.2126		-2.5425	46.1114	-46.2174		-2.543	60.7969	-61.0539		-2.54219	6.89893	-6.75919
		-2.5415	34.1579	-34.1656		-2.5415	46.0468	-46.1547		-2.542	60.7326	-60.9887		-2.54119	6.84964	-6.7124
		-2.5405	34.1101	-34.1192		-2.5405	45.9807	-46.0911		-2.541	60.6695	-60.9227		-2.54019	6.80015	-6.66545
		-2.5395	34.0624	-34.0734		-2.5395	45.9138	-46.0251		-2.54	60.6026	-60.8546		-2.53919	6.75133	-6.6185
		-2.5385	34.0171	-34.0286		-2.5385	45.8447	-45.9584		-2.539	60.5356	-60.7829		-2.53819	6.70273	-6.57237
		-2.5375	33.9714	-33.9847		-2.5375	45.7752	-45.8907		-2.538	60.4645	-60.7108		-2.53719	6.65513	-6.52634
		-2.5365	33.9278	-33.9416		-2.5365	45.7042	-45.8211		-2.537	60.3951	-60.637		-2.53619	6.60753	-6.48063
		-2.5355	33.8843	-33.8991		-2.5355	45.6315	-45.7505		-2.536	60.3236	-60.5612		-2.53519	6.56044	-6.43513
		-2.5345	33.8417	-33.8571		-2.5345	45.5571	-45.6781		-2.535	60.2487	-60.4837		-2.53419	6.51398	-6.39055
		-2.5335	33.8002	-33.8157		-2.5335	45.4823	-45.6051		-2.534	60.1724	-60.4043		-2.53319	6.4675	-6.34593
		-2.5325	33.7585	-33.7743		-2.5325	45.405	-45.5303		-2.533	60.0953	-60.3237		-2.53219	6.4217	-6.30177
		-2.5315	33.718	-33.7337		-2.5315	45.3268	-45.4535		-2.532	60.0169	-60.2408		-2.53119	6.37627	-6.25821
		-2.5305	33.6767	-33.6939		-2.5305	45.2482	-45.3758		-2.531	59.9363	-60.1562		-2.53019	6.33157	-6.21492
		-2.5295	33.6371	-33.6546		-2.5295	45.1663	-45.2977		-2.53	59.8541	-60.0697		-2.52919	6.2871	-6.17222
		-2.5285	33.597	-33.6145		-2.5285	45.0845	-45.2177		-2.529	59.7702	-59.9817		-2.52819	6.24304	-6.12936
		-2.5275	33.5572	-33.5746		-2.5275	44.9999	-45.1346		-2.528	59.685	-59.892		-2.52719	6.1998	-6.08748
		-2.5265	33.5171	-33.5356		-2.5265	44.9152	-45.0519		-2.527	59.599	-59.8023		-2.52619	6.15659	-6.04578
		-2.5255	33.4787	-33.4965		-2.5255	44.8298	-44.9674		-2.526	59.51	-59.7095		-2.52519	6.11427	-6.00486
		-2.5245	33.4387	-33.4566		-2.5245	44.7412	-44.8826		-2.525	59.4206	-59.6142		-2.52419	6.07258	-5.96427
		-2.5235	33.399	-33.4167		-2.5235	44.6517	-44.7964		-2.524	59.3291	-59.5193		-2.52319	6.03072	-5.92406
		-2.5225	33.3615	-33.3772		-2.5225	44.562	-44.7088		-2.523	59.2362	-59.4215		-2.52219	5.98991	-5.88447
		-2.5215	33.3215	-33.337		-2.5215	44.4706	-44.6195		-2.522	59.141	-59.3225		-2.52119	5.94977	-5.84531
		-2.5205	33.2812	-33.2962		-2.5205	44.3782	-44.5284		-2.521	59.0453	-59.2221		-2.52019	5.90952	-5.8066
		-2.5195	33.2422	-33.257		-2.5195	44.2836	-44.4372		-2.52	58.9484	-59.1202		-2.51919	5.87005	-5.76846
		-2.5185	33.202	-33.2156		-2.5185	44.1893	-44.3448		-2.519	58.8481	-59.0162		-2.51819	5.8313	-5.73095
		-2.5175	33.1626	-33.1746		-2.5175	44.0932	-44.2522		-2.518	58.7466	-58.9117		-2.51719	5.79336	-5.69359
		-2.5165	33.1208	-33.1336		-2.5165	43.9959	-44.1561		-2.517	58.6435	-58.8037		-2.51619	5.75549	-5.65704
		-2.5155	33.0801	-33.0927		-2.5155	43.8987	-44.0625		-2.516	58.5405	-58.6963		-2.51519	5.71811	-5.62127
		-2.5145	33.0384	-33.0497		-2.5145	43.7985	-43.9665		-2.515	58.4348	-58.5858		-2.51419	5.68146	-5.58552
		-2.5135	32.9974	-33.0075		-2.5135	43.6996	-43.8688		-2.514	58.3268	-58.4745		-2.51319	5.6457	-5.55019
		-2.5125	32.9547	-32.9644		-2.5125	43.5985	-43.7714		-2.513	58.2174	-58.3612		-2.51219	5.61007	-5.51589
		-2.5115	32.9133	-32.9209		-2.5115	43.4978	-43.6738		-2.512	58.1068	-58.2459		-2.51119	5.57514	-5.48205
		-2.5105	32.8698	-32.8781		-2.5105	43.3962	-43.5744		-2.511	57.9938	-58.1297		-2.51019	5.5406	-5.44832
		-2.5095	32.8268	-32.8353		-2.5095	43.2941	-43.4755		-2.51	57.8808	-58.0121		-2.50919	5.50682	-5.41547
		-2.5085	32.7849	-32.7906		-2.5085	43.1916	-43.3755		-2.509	57.7637	-57.8921		-2.50819	5.47354	-5.38335
		-2.5075	32.7411	-32.7461		-2.5075	43.0873	-43.2757		-2.508	57.646	-57.7702		-2.50719	5.44067	-5.35107
		-2.5065	32.6967	-32.7017		-2.5065	42.9842	-43.1752		-2.507	57.5272	-57.6469		-2.50619	5.40802	-5.3198
		-2.5055	32.6531	-32.6579		-2.5055	42.8807	-43.0744		-2.506	57.4063	-57.5226		-2.50519	5.37646	-5.28867
		-2.5045	32.6087	-32.6119		-2.5045	42.7772	-42.9733		-2.505	57.2835	-57.3959		-2.50419	5.34478	-5.25833
		-2.5035	32.5638	-32.5674		-2.5035	42.6718	-42.8719		-2.504	57.1598	-57.2667		-2.50319	5.31381	-5.22782
		-2.5025	32.5193	-32.5231		-2.5025	42.5701	-42.7717		-2.503	57.0334	-57.1384		-2.50219	5.28349	-5.19797
		-2.5015	32.4749	-32.4781		-2.5015	42.4669	-42.6708		-2.502	56.9056	-57.0075		-2.50119	5.25332	-5.16903
		-2.5005	32.4301	-32.4329		-2.5005	42.3626	-42.571		-2.501	56.7762	-56.8738		-2.50019	5.2236	-5.14
		-2.4995	32.386	-32.3893		-2.4995	42.2593	-42.4706		-2.5	56.6446	-56.7397		-2.49919	5.19444	-5.11134
		-2.4985	32.3412	-32.3459		-2.4985	42.1555	-42.3694		-2.499	56.5116	-56.6029		-2.49819	5.16572	-5.08356
		-2.4975	32.2973	-32.3014		-2.4975	42.0541	-42.271		-2.498	56.3776	-56.4659		-2.49719	5.13716	-5.05517
		-2.4965	32.2537	-32.2581		-2.4965	41.9527	-42.172		-2.497	56.2411	-56.3262		-2.49619	5.10887	-5.02795
		-2.4955	32.211	-32.2166		-2.4955	41.851	-42.0737		-2.496	56.1044	-56.1851		-2.49519	5.08093	-5.00005
		-2.4945	32.1679	-32.1747		-2.4945	41.7508	-41.9763		-2.495	55.9647	-56.0434		-2.49419	5.053	-4.97293
		-2.4935	32.126	-32.1334		-2.4935	41.6514	-41.8804		-2.494	55.8241	-55.899		-2.49319	5.02573	-4.94631
		-2.4925	32.0843	-32.0937		-2.4925	41.5533	-41.783		-2.493	55.6839	-55.7539		-2.49219	4.99828	-4.91947
		-2.4915	32.0437	-32.0542		-2.4915	41.4556	-41.6886		-2.492	55.5387	-55.6075		-2.49119	4.97118	-4.8929
		-2.4905	32.0031	-32.0161		-2.4905	41.359	-41.594		-2.491	55.3945	-55.4592		-2.49019	4.94424	-4.86591
		-2.4895	31.9654	-31.979		-2.4895	41.2644	-41.502		-2.49	55.2483	-55.3096		-2.48919	4.9174	-4.84001
		-2.4885	31.9271	-31.9432		-2.4885	41.1708	-41.4101		-2.489	55.0991	-55.1589		-2.48819	4.89053	-4.8131
		-2.4875	31.8904	-31.9083		-2.4875	41.0773	-41.3196		-2.488	54.9511	-55.0073		-2.48719	4.86343	-4.78706
		-2.4865	31.8548	-31.8761		-2.4865	40.9863	-41.2301		-2.487	54.8019	-54.8535		-2.48619	4.83714	-4.76056
		-2.4855	31.8217	-31.8451		-2.4855	40.8962	-41.1436		-2.486	54.6505	-54.6998		-2.48519	4.81011	-4.73404
		-2.4845	31.7886	-31.8152		-2.4845	40.8092	-41.0571		-2.485	54.499	-54.545		-2.48419	4.78345	-4.70768
		-2.4835	31.7571	-31.7867		-2.4835	40.7223	-40.9719		-2.484	54.3455	-54.3892		-2.48319	4.7565	-4.68113
		-2.4825	31.7275	-31.7616		-2.4825	40.6379	-40.889		-2.483	54.1926	-54.2326		-2.48219	4.72948	-4.65456
		-2.4815	31.7003	-31.7368		-2.4815	40.5545	-40.807		-2.482	54.0369	-54.0746		-2.48119	4.70229	-4.62744
		-2.4805	31.6746	-31.715		-2.4805	40.4737	-40.727		-2.481	53.8815	-53.9159		-2.48019	4.67507	-4.60049
		-2.4795	31.6508	-31.695		-2.4795	40.3943	-40.6492		-2.48	53.7252	-53.7581		-2.47919	4.64734	-4.57331
		-2.4785	31.6287	-31.6763		-2.4785	40.3167	-40.5729		-2.479	53.5692	-53.5986		-2.47819	4.61954	-4.54601
		-2.4775	31.609	-31.6615		-2.4775	40.2414	-40.4979		-2.478	53.4118	-53.4387		-2.47719	4.5915	-4.51826
		-2.4765	31.5918	-31.6477		-2.4765	40.1671	-40.4257		-2.477	53.2546	-53.2795		-2.47619	4.56327	-4.4902
		-2.4755	31.5759	-31.6372		-2.4755	40.0953	-40.3539		-2.476	53.0973	-53.1186		-2.47519	4.53472	-4.46172
		-2.4745	31.5618	-31.6285		-2.4745	40.0256	-40.2854		-2.475	52.9399	-52.9587		-2.47419	4.50596	-4.43333
		-2.4735	31.5512	-31.6225		-2.4735	39.957	-40.2174		-2.474	52.7817	-52.7977		-2.47319	4.47661	-4.4042
		-2.4725	31.5425	-31.619		-2.4725	39.8917	-40.1525		-2.473	52.6236	-52.6373		-2.47219	4.44703	-4.3751
		-2.4715	31.5355	-31.6172		-2.4715	39.828	-40.0887		-2.472	52.4668	-52.4776		-2.47119	4.41705	-4.34534
		-2.4705	31.5325	-31.6188		-2.4705	39.7663	-40.0271		-2.471	52.309	-52.3179		-2.47019	4.38651	-4.31518
		-2.4695	31.5299	-31.6227		-2.4695	39.7063	-39.9669		-2.47	52.152	-52.1583		-2.46919	4.35582	-4.2848
		-2.4685	31.5316	-31.6292		-2.4685	39.6483	-39.9092		-2.469	51.9946	-51.9989		-2.46819	4.32471	-4.25417
		-2.4675	31.5341	-31.6384		-2.4675	39.5921	-39.8541		-2.468	51.8396	-51.8413		-2.46719	4.29331	-4.22289
		-2.4665	31.5406	-31.6499		-2.4665	39.5372	-39.798		-2.467	51.684	-51.6843		-2.46619	4.26099	-4.19131
		-2.4655	31.5485	-31.6636		-2.4655	39.4848	-39.7465		-2.466	51.5286	-51.5262		-2.46519	4.22879	-4.1592
		-2.4645	31.5595	-31.6797		-2.4645	39.4345	-39.6944		-2.465	51.3747	-51.3712		-2.46419	4.19569	-4.12689
		-2.4635	31.5729	-31.699		-2.4635	39.3856	-39.6454		-2.464	51.2204	-51.2157		-2.46319	4.1626	-4.09413
		-2.4625	31.5883	-31.7204		-2.4625	39.3388	-39.5977		-2.463	51.0689	-51.0613		-2.46219	4.12888	-4.06086
		-2.4615	31.6052	-31.7433		-2.4615	39.2932	-39.5513		-2.462	50.9165	-50.9083		-2.46119	4.09468	-4.0275
		-2.4605	31.6261	-31.7687		-2.4605	39.2484	-39.507		-2.461	50.7663	-50.7566		-2.46019	4.0601	-3.99326
		-2.4595	31.6479	-31.7964		-2.4595	39.2065	-39.4636		-2.46	50.6181	-50.6058		-2.45919	4.0253	-3.9593
		-2.4585	31.6719	-31.8271		-2.4585	39.165	-39.4222		-2.459	50.4687	-50.4566		-2.45819	3.99012	-3.92465
		-2.4575	31.6982	-31.8585		-2.4575	39.1257	-39.3814		-2.458	50.3229	-50.3093		-2.45719	3.95422	-3.88908
		-2.4565	31.7266	-31.8925		-2.4565	39.087	-39.3419		-2.457	50.1767	-50.1614		-2.45619	3.91815	-3.85403
		-2.4555	31.7567	-31.9277		-2.4555	39.0483	-39.303		-2.456	50.0327	-50.0178		-2.45519	3.88167	-3.81827
		-2.4545	31.7897	-31.9652		-2.4545	39.0132	-39.2656		-2.455	49.8912	-49.8737		-2.45419	3.84487	-3.78257
		-2.4535	31.8231	-32.0034		-2.4535	38.9766	-39.2288		-2.454	49.7481	-49.7319		-2.45319	3.80809	-3.7464
		-2.4525	31.8579	-32.0432		-2.4525	38.9419	-39.193		-2.453	49.6089	-49.5907		-2.45219	3.77059	-3.70969
		-2.4515	31.8944	-32.0846		-2.4515	38.9086	-39.1578		-2.452	49.471	-49.4525		-2.45119	3.73318	-3.67315
		-2.4505	31.9322	-32.1261		-2.4505	38.8749	-39.1238		-2.451	49.3337	-49.3148		-2.45019	3.69513	-3.63642
		-2.4495	31.9717	-32.17		-2.4495	38.8423	-39.0897		-2.45	49.1986	-49.1805		-2.44919	3.6573	-3.59944
		-2.4485	32.0114	-32.2137		-2.4485	38.8084	-39.0547		-2.449	49.065	-49.047		-2.44819	3.61916	-3.56239
		-2.4475	32.0525	-32.2572		-2.4475	38.7755	-39.0218		-2.448	48.9322	-48.9155		-2.44719	3.58078	-3.52519
		-2.4465	32.093	-32.3031		-2.4465	38.7433	-38.988		-2.447	48.8011	-48.7836		-2.44619	3.54251	-3.48786
		-2.4455	32.1352	-32.3481		-2.4455	38.7119	-38.9548		-2.446	48.6725	-48.655		-2.44519	3.50394	-3.45064
		-2.4445	32.1772	-32.3936		-2.4445	38.6788	-38.9207		-2.445	48.5452	-48.5278		-2.44419	3.46534	-3.4133
		-2.4435	32.2205	-32.4385		-2.4435	38.6453	-38.8864		-2.444	48.4192	-48.4027		-2.44319	3.42681	-3.37599
		-2.4425	32.2622	-32.4833		-2.4425	38.6132	-38.8524		-2.443	48.2938	-48.2782		-2.44219	3.38822	-3.33878
		-2.4415	32.3057	-32.5278		-2.4415	38.578	-38.8167		-2.442	48.1711	-48.1556		-2.44119	3.34989	-3.30159
		-2.4405	32.347	-32.5715		-2.4405	38.5447	-38.7816		-2.441	48.0494	-48.0358		-2.44019	3.31154	-3.26457
		-2.4395	32.3886	-32.6139		-2.4395	38.5083	-38.7446		-2.44	47.9282	-47.916		-2.43919	3.2732	-3.22775
		-2.4385	32.4297	-32.6555		-2.4385	38.4718	-38.7069		-2.439	47.81	-47.7984		-2.43819	3.23518	-3.1912
		-2.4375	32.4689	-32.6954		-2.4375	38.4337	-38.6678		-2.438	47.6917	-47.6814		-2.43719	3.19724	-3.1546
		-2.4365	32.5079	-32.7351		-2.4365	38.3962	-38.6283		-2.437	47.5753	-47.5667		-2.43619	3.15954	-3.11848
		-2.4355	32.5449	-32.7726		-2.4355	38.3565	-38.5869		-2.436	47.459	-47.453		-2.43519	3.12226	-3.08259
		-2.4345	32.5812	-32.8077		-2.4345	38.315	-38.5445		-2.435	47.3455	-47.3411		-2.43419	3.08508	-3.04691
		-2.4335	32.6157	-32.8422		-2.4335	38.2714	-38.5004		-2.434	47.2323	-47.2295		-2.43319	3.04836	-3.01175
		-2.4325	32.6484	-32.8729		-2.4325	38.2274	-38.4543		-2.433	47.1204	-47.119		-2.43219	3.01184	-2.97698
		-2.4315	32.6787	-32.9028		-2.4315	38.1803	-38.4069		-2.432	47.0088	-47.0106		-2.43119	2.97581	-2.94233
		-2.4305	32.7069	-32.9286		-2.4305	38.1316	-38.3573		-2.431	46.8987	-46.9014		-2.43019	2.94037	-2.90873
		-2.4295	32.7334	-32.9531		-2.4295	38.0811	-38.3059		-2.43	46.7887	-46.7955		-2.42919	2.90506	-2.87491
		-2.4285	32.7573	-32.9747		-2.4285	38.0286	-38.2513		-2.429	46.6811	-46.6904		-2.42819	2.87049	-2.84159
		-2.4275	32.7781	-32.9932		-2.4275	37.9748	-38.1966		-2.428	46.5738	-46.5839		-2.42719	2.83629	-2.80905
		-2.4265	32.7968	-33.0095		-2.4265	37.9172	-38.1381		-2.427	46.4658	-46.4801		-2.42619	2.80265	-2.77692
		-2.4255	32.8124	-33.0216		-2.4255	37.8578	-38.0774		-2.426	46.3598	-46.3768		-2.42519	2.76976	-2.74554
		-2.4245	32.8245	-33.0298		-2.4245	37.7957	-38.0141		-2.425	46.2536	-46.2733		-2.42419	2.73742	-2.71462
		-2.4235	32.8344	-33.0348		-2.4235	37.7317	-37.9491		-2.424	46.1479	-46.1712		-2.42319	2.70531	-2.68423
		-2.4225	32.8397	-33.0375		-2.4225	37.665	-37.8805		-2.423	46.0425	-46.0699		-2.42219	2.67414	-2.65448
		-2.4215	32.8432	-33.0355		-2.4215	37.5938	-37.8098		-2.422	45.9393	-45.9676		-2.42119	2.64348	-2.6255
		-2.4205	32.8422	-33.0295		-2.4205	37.5229	-37.7364		-2.421	45.834	-45.8671		-2.42019	2.61343	-2.59677
		-2.4195	32.8382	-33.0209		-2.4195	37.4478	-37.6605		-2.42	45.7303	-45.7672		-2.41919	2.58421	-2.56906
		-2.4185	32.8297	-33.0078		-2.4185	37.3697	-37.5811		-2.419	45.6274	-45.6675		-2.41819	2.55559	-2.54162
		-2.4175	32.8181	-32.991		-2.4175	37.2882	-37.4983		-2.418	45.5248	-45.567		-2.41719	2.52755	-2.51521
		-2.4165	32.8029	-32.9691		-2.4165	37.2042	-37.414		-2.417	45.4217	-45.4676		-2.41619	2.50035	-2.48934
		-2.4155	32.783	-32.9441		-2.4155	37.1181	-37.3267		-2.416	45.319	-45.3688		-2.41519	2.4738	-2.46407
		-2.4145	32.7608	-32.915		-2.4145	37.0299	-37.2358		-2.415	45.2157	-45.2696		-2.41419	2.44812	-2.43964
		-2.4135	32.7346	-32.8813		-2.4135	36.9378	-37.1423		-2.414	45.1138	-45.1709		-2.41319	2.42295	-2.41582
		-2.4125	32.7024	-32.8447		-2.4125	36.8421	-37.0463		-2.413	45.0113	-45.0717		-2.41219	2.39861	-2.39275
		-2.4115	32.6681	-32.8032		-2.4115	36.7441	-36.948		-2.412	44.9104	-44.973		-2.41119	2.37492	-2.37031
		-2.4105	32.6291	-32.7577		-2.4105	36.6428	-36.8449		-2.411	44.8079	-44.8745		-2.41019	2.352	-2.34863
		-2.4095	32.5861	-32.7086		-2.4095	36.5398	-36.7405		-2.41	44.7061	-44.7757		-2.40919	2.32985	-2.32762
		-2.4085	32.5393	-32.6546		-2.4085	36.4335	-36.6332		-2.409	44.6043	-44.677		-2.40819	2.30848	-2.30724
		-2.4075	32.4894	-32.5974		-2.4075	36.3238	-36.5226		-2.408	44.5027	-44.5787		-2.40719	2.28784	-2.28767
		-2.4065	32.4354	-32.5359		-2.4065	36.2118	-36.4098		-2.407	44.4006	-44.4811		-2.40619	2.26786	-2.26877
		-2.4055	32.3777	-32.4705		-2.4055	36.0978	-36.2949		-2.406	44.2992	-44.3818		-2.40519	2.24872	-2.25045
		-2.4045	32.316	-32.4019		-2.4045	35.9803	-36.1759		-2.405	44.1977	-44.2837		-2.40419	2.23012	-2.2328
		-2.4035	32.2511	-32.3293		-2.4035	35.8617	-36.0559		-2.404	44.0967	-44.1853		-2.40319	2.21239	-2.21587
		-2.4025	32.1814	-32.2535		-2.4025	35.7396	-35.9331		-2.403	43.9956	-44.0868		-2.40219	2.19537	-2.19965
		-2.4015	32.1087	-32.1731		-2.4015	35.6156	-35.8076		-2.402	43.8942	-43.9889		-2.40119	2.17888	-2.18402
		-2.4005	32.0333	-32.0901		-2.4005	35.4883	-35.6807		-2.401	43.7932	-43.89		-2.40019	2.16325	-2.1691
		-2.3995	31.9546	-32.0045		-2.3995	35.36	-35.5511		-2.4	43.6923	-43.7914		-2.39919	2.14825	-2.15489
		-2.3985	31.872	-31.9142		-2.3985	35.2291	-35.4196		-2.399	43.5921	-43.6937		-2.39819	2.13384	-2.1412
		-2.3975	31.7865	-31.8219		-2.3975	35.0962	-35.2858		-2.398	43.4907	-43.5944		-2.39719	2.12029	-2.12821
		-2.3965	31.6989	-31.7265		-2.3965	34.9616	-35.151		-2.397	43.3909	-43.496		-2.39619	2.10717	-2.11574
		-2.3955	31.6073	-31.6281		-2.3955	34.8258	-35.0137		-2.396	43.2916	-43.3981		-2.39519	2.09477	-2.10406
		-2.3945	31.514	-31.5276		-2.3945	34.6874	-34.8753		-2.395	43.1908	-43.3		-2.39419	2.08316	-2.09287
		-2.3935	31.417	-31.4247		-2.3935	34.5488	-34.7362		-2.394	43.091	-43.2007		-2.39319	2.07188	-2.08197
		-2.3925	31.3182	-31.3191		-2.3925	34.4073	-34.5947		-2.393	42.9917	-43.1029		-2.39219	2.06144	-2.07207
		-2.3915	31.2176	-31.2112		-2.3915	34.266	-34.4534		-2.392	42.8941	-43.0048		-2.39119	2.0516	-2.06242
		-2.3905	31.1143	-31.102		-2.3905	34.123	-34.3101		-2.391	42.7952	-42.9062		-2.39019	2.04208	-2.05344
		-2.3895	31.0102	-30.9904		-2.3895	33.9796	-34.166		-2.39	42.6966	-42.8089		-2.38919	2.03323	-2.04504
		-2.3885	30.9032	-30.8768		-2.3885	33.835	-34.0211		-2.389	42.598	-42.7109		-2.38819	2.02504	-2.03721
		-2.3875	30.795	-30.7623		-2.3875	33.6888	-33.876		-2.388	42.4998	-42.6129		-2.38719	2.01744	-2.0298
		-2.3865	30.6849	-30.646		-2.3865	33.5426	-33.7307		-2.387	42.4024	-42.5146		-2.38619	2.0103	-2.02292
		-2.3855	30.5734	-30.5291		-2.3855	33.3974	-33.5844		-2.386	42.3052	-42.4161		-2.38519	2.00362	-2.01654
		-2.3845	30.4621	-30.4114		-2.3845	33.2511	-33.4387		-2.385	42.2089	-42.3185		-2.38419	1.99746	-2.0106
		-2.3835	30.3491	-30.2921		-2.3835	33.1042	-33.2922		-2.384	42.1124	-42.221		-2.38319	1.99179	-2.00502
		-2.3825	30.235	-30.173		-2.3825	32.9586	-33.1471		-2.383	42.0162	-42.1235		-2.38219	1.98666	-2.00008
		-2.3815	30.12	-30.0527		-2.3815	32.8128	-33.0018		-2.382	41.9207	-42.0258		-2.38119	1.98182	-1.99552
		-2.3805	30.0052	-29.9336		-2.3805	32.6668	-32.856		-2.381	41.8245	-41.9283		-2.38019	1.97758	-1.9914
		-2.3795	29.89	-29.8124		-2.3795	32.521	-32.7116		-2.38	41.7296	-41.8297		-2.37919	1.97378	-1.98765
		-2.3785	29.7739	-29.6922		-2.3785	32.3764	-32.5676		-2.379	41.6326	-41.7325		-2.37819	1.97031	-1.98432
		-2.3775	29.6583	-29.5721		-2.3775	32.2331	-32.4246		-2.378	41.5384	-41.6345		-2.37719	1.96747	-1.98147
		-2.3765	29.5425	-29.4523		-2.3765	32.09	-32.2826		-2.377	41.4434	-41.5378		-2.37619	1.96486	-1.97868
		-2.3755	29.4286	-29.3332		-2.3755	31.9484	-32.1417		-2.376	41.3481	-41.4391		-2.37519	1.96231	-1.97645
		-2.3745	29.3142	-29.2143		-2.3745	31.8081	-32.0019		-2.375	41.2533	-41.3413		-2.37419	1.96046	-1.97456
		-2.3735	29.1997	-29.0972		-2.3735	31.6686	-31.863		-2.374	41.1592	-41.2435		-2.37319	1.95901	-1.97288
		-2.3725	29.0862	-28.9791		-2.3725	31.5305	-31.7266		-2.373	41.0643	-41.1447		-2.37219	1.95765	-1.97167
		-2.3715	28.9736	-28.8638		-2.3715	31.3947	-31.5903		-2.372	40.9695	-41.0455		-2.37119	1.95678	-1.9707
		-2.3705	28.8622	-28.7495		-2.3705	31.2593	-31.4561		-2.371	40.8752	-40.9467		-2.37019	1.95607	-1.96977
		-2.3695	28.7524	-28.6359		-2.3695	31.1256	-31.3227		-2.37	40.7803	-40.8476		-2.36919	1.95572	-1.96938
		-2.3685	28.642	-28.524		-2.3685	30.994	-31.1917		-2.369	40.6845	-40.7485		-2.36819	1.95571	-1.96913
		-2.3675	28.5348	-28.414		-2.3675	30.8643	-31.0627		-2.368	40.5887	-40.6474		-2.36719	1.95559	-1.96907
		-2.3665	28.428	-28.3049		-2.3665	30.7365	-30.9345		-2.367	40.4935	-40.5468		-2.36619	1.95597	-1.9691
		-2.3655	28.323	-28.1988		-2.3655	30.6112	-30.8101		-2.366	40.3968	-40.4464		-2.36519	1.95655	-1.96942
		-2.3645	28.2203	-28.094		-2.3645	30.487	-30.6859		-2.365	40.2998	-40.3451		-2.36419	1.95711	-1.96976
		-2.3635	28.118	-27.9903		-2.3635	30.3653	-30.5639		-2.364	40.2025	-40.2421		-2.36319	1.95802	-1.97047
		-2.3625	28.0187	-27.8897		-2.3625	30.2453	-30.4437		-2.363	40.1044	-40.14		-2.36219	1.95896	-1.97109
		-2.3615	27.9211	-27.7915		-2.3615	30.1281	-30.3263		-2.362	40.0058	-40.0364		-2.36119	1.96013	-1.97173
		-2.3605	27.8256	-27.6941		-2.3605	30.0123	-30.2085		-2.361	39.9057	-39.9322		-2.36019	1.96121	-1.97266
		-2.3595	27.7316	-27.6006		-2.3595	29.8987	-30.0943		-2.36	39.8052	-39.8269		-2.35919	1.96239	-1.97348
		-2.3585	27.6389	-27.5077		-2.3585	29.7876	-29.9812		-2.359	39.705	-39.7198		-2.35819	1.96374	-1.97436
		-2.3575	27.5498	-27.4186		-2.3575	29.6778	-29.8706		-2.358	39.6021	-39.6131		-2.35719	1.96496	-1.97519
		-2.3565	27.4618	-27.332		-2.3565	29.57	-29.7614		-2.357	39.4988	-39.5042		-2.35619	1.96613	-1.97596
		-2.3555	27.3768	-27.2473		-2.3555	29.465	-29.6537		-2.356	39.3944	-39.395		-2.35519	1.96743	-1.97676
		-2.3545	27.2941	-27.165		-2.3545	29.3615	-29.5481		-2.355	39.2884	-39.2847		-2.35419	1.96875	-1.97746
		-2.3535	27.2134	-27.085		-2.3535	29.2593	-29.4432		-2.354	39.1812	-39.1732		-2.35319	1.96977	-1.97805
		-2.3525	27.134	-27.0077		-2.3525	29.1597	-29.3402		-2.353	39.0725	-39.0595		-2.35219	1.97089	-1.97842
		-2.3515	27.0578	-26.9328		-2.3515	29.0618	-29.2393		-2.352	38.962	-38.9455		-2.35119	1.97159	-1.97886
		-2.3505	26.9842	-26.861		-2.3505	28.9647	-29.138		-2.351	38.8509	-38.8297		-2.35019	1.97244	-1.97876
		-2.3495	26.9126	-26.7913		-2.3495	28.8695	-29.0387		-2.35	38.7377	-38.7117		-2.34919	1.97285	-1.9788
		-2.3485	26.8426	-26.7239		-2.3485	28.7761	-28.9405		-2.349	38.6235	-38.5927		-2.34819	1.9732	-1.97836
		-2.3475	26.7757	-26.659		-2.3475	28.6843	-28.8431		-2.348	38.5063	-38.4719		-2.34719	1.97346	-1.97763
		-2.3465	26.7105	-26.5969		-2.3465	28.592	-28.7463		-2.347	38.3888	-38.3497		-2.34619	1.97335	-1.97671
		-2.3455	26.6482	-26.538		-2.3455	28.5025	-28.6509		-2.346	38.2681	-38.2264		-2.34519	1.97273	-1.97538
		-2.3445	26.5879	-26.4798		-2.3445	28.413	-28.5544		-2.345	38.1461	-38.1001		-2.34419	1.9721	-1.97393
		-2.3435	26.5288	-26.4245		-2.3435	28.3237	-28.4597		-2.344	38.0217	-37.9719		-2.34319	1.97104	-1.97195
		-2.3425	26.4729	-26.3717		-2.3425	28.2363	-28.3628		-2.343	37.8966	-37.8424		-2.34219	1.96985	-1.96962
		-2.3415	26.4194	-26.3213		-2.3415	28.1482	-28.2679		-2.342	37.7678	-37.7101		-2.34119	1.96781	-1.96694
		-2.3405	26.3662	-26.2724		-2.3405	28.0612	-28.1722		-2.341	37.6384	-37.5777		-2.34019	1.96572	-1.964
		-2.3395	26.3165	-26.2257		-2.3395	27.9742	-28.0765		-2.34	37.5054	-37.4416		-2.33919	1.96316	-1.96029
		-2.3385	26.2677	-26.1814		-2.3385	27.8863	-27.9799		-2.339	37.3719	-37.3036		-2.33819	1.96013	-1.9564
		-2.3375	26.2215	-26.139		-2.3375	27.7985	-27.8829		-2.338	37.2344	-37.1634		-2.33719	1.95661	-1.95151
		-2.3365	26.176	-26.0974		-2.3365	27.7102	-27.7843		-2.337	37.0962	-37.0214		-2.33619	1.95259	-1.94662
		-2.3355	26.1332	-26.0592		-2.3355	27.621	-27.685		-2.336	36.9539	-36.8761		-2.33519	1.94828	-1.94133
		-2.3345	26.0914	-26.021		-2.3345	27.5311	-27.584		-2.335	36.8113	-36.7292		-2.33419	1.94316	-1.93512
		-2.3335	26.0507	-25.9852		-2.3335	27.4406	-27.4815		-2.334	36.6643	-36.58		-2.33319	1.93771	-1.92879
		-2.3325	26.0116	-25.9501		-2.3325	27.3488	-27.3775		-2.333	36.5163	-36.4284		-2.33219	1.93184	-1.92153
		-2.3315	25.9743	-25.9167		-2.3315	27.255	-27.2719		-2.332	36.3652	-36.2749		-2.33119	1.92524	-1.91402
		-2.3305	25.9373	-25.8843		-2.3305	27.1594	-27.1636		-2.331	36.2118	-36.1175		-2.33019	1.9182	-1.90578
		-2.3295	25.902	-25.8525		-2.3295	27.0628	-27.054		-2.33	36.0557	-35.9584		-2.32919	1.91062	-1.89719
		-2.3285	25.8665	-25.8214		-2.3285	26.9636	-26.942		-2.329	35.8981	-35.7967		-2.32819	1.90257	-1.88785
		-2.3275	25.8328	-25.7917		-2.3275	26.8625	-26.8274		-2.328	35.7376	-35.633		-2.32719	1.89368	-1.87804
		-2.3265	25.7998	-25.7627		-2.3265	26.7591	-26.7098		-2.327	35.5737	-35.4671		-2.32619	1.88452	-1.86777
		-2.3255	25.7671	-25.7333		-2.3255	26.6536	-26.5893		-2.326	35.4077	-35.298		-2.32519	1.8746	-1.85684
		-2.3245	25.736	-25.7046		-2.3245	26.5448	-26.4664		-2.325	35.24	-35.1249		-2.32419	1.8641	-1.84543
		-2.3235	25.7031	-25.6761		-2.3235	26.4337	-26.3404		-2.324	35.0696	-34.9514		-2.32319	1.85323	-1.83324
		-2.3225	25.6713	-25.6487		-2.3225	26.3196	-26.2111		-2.323	34.8958	-34.7733		-2.32219	1.84188	-1.82087
		-2.3215	25.6398	-25.6189		-2.3215	26.2025	-26.0779		-2.322	34.7194	-34.5943		-2.32119	1.82984	-1.80782
		-2.3205	25.6074	-25.5904		-2.3205	26.0819	-25.9424		-2.321	34.5416	-34.4106		-2.32019	1.81722	-1.79428
		-2.3195	25.576	-25.5606		-2.3195	25.9581	-25.8021		-2.32	34.3613	-34.2262		-2.31919	1.80401	-1.78045
		-2.3185	25.5433	-25.5304		-2.3185	25.8304	-25.6596		-2.319	34.1769	-34.0376		-2.31819	1.79051	-1.76583
		-2.3175	25.5103	-25.4994		-2.3175	25.6998	-25.5122		-2.318	33.9924	-33.8468		-2.31719	1.77642	-1.75082
		-2.3165	25.4776	-25.4678		-2.3165	25.5649	-25.3622		-2.317	33.8033	-33.6539		-2.31619	1.76173	-1.73541
		-2.3155	25.4434	-25.4345		-2.3155	25.4268	-25.2077		-2.316	33.613	-33.4586		-2.31519	1.74684	-1.7196
		-2.3145	25.4081	-25.4007		-2.3145	25.2847	-25.0501		-2.315	33.4197	-33.2594		-2.31419	1.73125	-1.7034
		-2.3135	25.3709	-25.3653		-2.3135	25.1389	-24.8885		-2.314	33.2243	-33.0582		-2.31319	1.71536	-1.68669
		-2.3125	25.3338	-25.3279		-2.3125	24.989	-24.7226		-2.313	33.0267	-32.8534		-2.31219	1.69897	-1.66979
		-2.3115	25.2952	-25.2885		-2.3115	24.8355	-24.5532		-2.312	32.826	-32.6464		-2.31119	1.68258	-1.65239
		-2.3105	25.2553	-25.2485		-2.3105	24.6781	-24.3794		-2.311	32.6238	-32.4372		-2.31019	1.66539	-1.63458
		-2.3095	25.2137	-25.206		-2.3095	24.5163	-24.2028		-2.31	32.4186	-32.2247		-2.30919	1.64809	-1.61677
		-2.3085	25.17	-25.1617		-2.3085	24.3516	-24.0226		-2.309	32.2109	-32.0109		-2.30819	1.63029	-1.59876
		-2.3075	25.1253	-25.114		-2.3075	24.1818	-23.8376		-2.308	32.0019	-31.7932		-2.30719	1.61239	-1.58025
		-2.3065	25.0784	-25.0654		-2.3065	24.0086	-23.6494		-2.307	31.79	-31.5735		-2.30619	1.59418	-1.56184
		-2.3055	25.0297	-25.0134		-2.3055	23.8313	-23.4575		-2.306	31.5751	-31.3513		-2.30519	1.57577	-1.54313
		-2.3045	24.9773	-24.9586		-2.3045	23.6501	-23.2626		-2.305	31.3588	-31.1264		-2.30419	1.55705	-1.52411
		-2.3035	24.9247	-24.9019		-2.3035	23.4656	-23.0638		-2.304	31.1408	-30.8995		-2.30319	1.53834	-1.5051
		-2.3025	24.8687	-24.8421		-2.3025	23.2774	-22.8619		-2.303	30.9209	-30.67		-2.30219	1.51942	-1.48599
		-2.3015	24.8095	-24.778		-2.3015	23.0855	-22.6572		-2.302	30.6985	-30.4381		-2.30119	1.5004	-1.46688
		-2.3005	24.7493	-24.7126		-2.3005	22.8902	-22.4497		-2.301	30.4738	-30.2034		-2.30019	1.48139	-1.44777
		-2.2995	24.6862	-24.6442		-2.2995	22.6919	-22.2379		-2.3	30.2473	-29.9677		-2.29919	1.46207	-1.42847
		-2.2985	24.6196	-24.5711		-2.2985	22.4896	-22.0245		-2.299	30.0184	-29.7287		-2.29819	1.44295	-1.40947
		-2.2975	24.5509	-24.4963		-2.2975	22.2852	-21.8083		-2.298	29.7882	-29.4888		-2.29719	1.42374	-1.39027
		-2.2965	24.4791	-24.4174		-2.2965	22.0768	-21.5903		-2.297	29.5568	-29.2456		-2.29619	1.40464	-1.37118
		-2.2955	24.404	-24.3351		-2.2955	21.8667	-21.3693		-2.296	29.3225	-29.0006		-2.29519	1.38543	-1.3522
		-2.2945	24.3263	-24.2491		-2.2945	21.6535	-21.1462		-2.295	29.087	-28.754		-2.29419	1.36644	-1.33352
		-2.2935	24.2455	-24.1601		-2.2935	21.4379	-20.9218		-2.294	28.8497	-28.5059		-2.29319	1.34754	-1.31476
		-2.2925	24.1612	-24.0687		-2.2925	21.2199	-20.6948		-2.293	28.6107	-28.2563		-2.29219	1.32866	-1.2963
		-2.2915	24.0753	-23.972		-2.2915	20.9997	-20.4671		-2.292	28.3709	-28.0048		-2.29119	1.30989	-1.27806
		-2.2905	23.9838	-23.8724		-2.2905	20.778	-20.2384		-2.291	28.1295	-27.7513		-2.29019	1.29153	-1.25993
		-2.2895	23.8904	-23.7683		-2.2895	20.5545	-20.0079		-2.29	27.8864	-27.4966		-2.28919	1.27328	-1.24211
		-2.2885	23.7942	-23.6618		-2.2885	20.3294	-19.7769		-2.289	27.6414	-27.2395		-2.28819	1.25534	-1.22441
		-2.2875	23.6945	-23.5515		-2.2875	20.1032	-19.5457		-2.288	27.3964	-26.9828		-2.28719	1.23742	-1.20712
		-2.2865	23.591	-23.4374		-2.2865	19.8757	-19.3131		-2.287	27.1485	-26.7248		-2.28619	1.21991	-1.19015
		-2.2855	23.4849	-23.3193		-2.2855	19.6472	-19.0808		-2.286	26.9018	-26.4649		-2.28519	1.20272	-1.1734
		-2.2845	23.3746	-23.1975		-2.2845	19.4184	-18.8483		-2.285	26.6519	-26.2041		-2.28419	1.18534	-1.15676
		-2.2835	23.2622	-23.0731		-2.2835	19.1881	-18.6161		-2.284	26.4022	-25.9431		-2.28319	1.16888	-1.14064
		-2.2825	23.1463	-22.9452		-2.2825	18.9585	-18.3841		-2.283	26.1519	-25.6802		-2.28219	1.15245	-1.12504
		-2.2815	23.0269	-22.8133		-2.2815	18.7294	-18.1532		-2.282	25.9007	-25.4183		-2.28119	1.13623	-1.10936
		-2.2805	22.9043	-22.6781		-2.2805	18.4994	-17.9229		-2.281	25.6485	-25.1543		-2.28019	1.12063	-1.0943
		-2.2795	22.779	-22.539		-2.2795	18.2701	-17.6933		-2.28	25.3964	-24.8904		-2.27919	1.10524	-1.07956
		-2.2785	22.6495	-22.3981		-2.2785	18.0416	-17.4653		-2.279	25.1425	-24.6272		-2.27819	1.09008	-1.06515
		-2.2775	22.5182	-22.2526		-2.2775	17.8138	-17.2383		-2.278	24.8895	-24.3629		-2.27719	1.07555	-1.05115
		-2.2765	22.3833	-22.1045		-2.2765	17.5864	-17.0127		-2.277	24.6357	-24.0989		-2.27619	1.06113	-1.03738
		-2.2755	22.2458	-21.9531		-2.2755	17.3602	-16.7895		-2.276	24.382	-23.8355		-2.27519	1.04704	-1.02424
		-2.2745	22.1044	-21.7986		-2.2745	17.1354	-16.5683		-2.275	24.1283	-23.5713		-2.27419	1.03338	-1.01131
		-2.2735	21.9607	-21.6416		-2.2735	16.9116	-16.348		-2.274	23.8747	-23.3092		-2.27319	1.02033	-0.99871
		-2.2725	21.8132	-21.4819		-2.2725	16.6904	-16.1308		-2.273	23.6206	-23.046		-2.27219	1.00751	-0.98663
		-2.2715	21.6644	-21.319		-2.2715	16.4703	-15.915		-2.272	23.3677	-22.7837		-2.27119	0.99491	-0.97478
		-2.2705	21.513	-21.1535		-2.2705	16.2523	-15.7021		-2.271	23.115	-22.5229		-2.27019	0.98294	-0.96335
		-2.2695	21.3583	-20.9854		-2.2695	16.0363	-15.4928		-2.27	22.8616	-22.2627		-2.26919	0.97119	-0.95235
		-2.2685	21.2008	-20.8153		-2.2685	15.8223	-15.2843		-2.269	22.6098	-22.0029		-2.26819	0.95997	-0.94177
		-2.2675	21.0407	-20.6421		-2.2675	15.6105	-15.0797		-2.268	22.3586	-21.7448		-2.26719	0.94907	-0.93151
		-2.2665	20.8786	-20.4673		-2.2665	15.4012	-14.8774		-2.267	22.109	-21.4876		-2.26619	0.9384	-0.92178
		-2.2655	20.7143	-20.29		-2.2655	15.1942	-14.6783		-2.266	21.8589	-21.2326		-2.26519	0.92835	-0.91215
		-2.2645	20.5477	-20.1101		-2.2645	14.9901	-14.4825		-2.265	21.6105	-20.9778		-2.26419	0.91854	-0.90311
		-2.2635	20.3786	-19.9292		-2.2635	14.788	-14.2893		-2.264	21.3628	-20.7259		-2.26319	0.90912	-0.89437
		-2.2625	20.2069	-19.7459		-2.2625	14.5896	-14.0988		-2.263	21.1164	-20.4755		-2.26219	0.90002	-0.88595
		-2.2615	20.0344	-19.5609		-2.2615	14.3935	-13.9121		-2.262	20.8717	-20.2268		-2.26119	0.89141	-0.87811
		-2.2605	19.8589	-19.3742		-2.2605	14.2	-13.7283		-2.261	20.6279	-19.9798		-2.26019	0.8831	-0.8704
		-2.2595	19.6821	-19.1863		-2.2595	14.0098	-13.548		-2.26	20.3865	-19.7343		-2.25919	0.8752	-0.86319
		-2.2585	19.503	-18.997		-2.2585	13.8225	-13.3706		-2.259	20.1465	-19.492		-2.25819	0.86751	-0.85627
		-2.2575	19.3223	-18.8058		-2.2575	13.6381	-13.1956		-2.258	19.9074	-19.2519		-2.25719	0.86041	-0.84977
		-2.2565	19.1403	-18.6142		-2.2565	13.4558	-13.024		-2.257	19.6707	-19.0145		-2.25619	0.85382	-0.84365
		-2.2555	18.9562	-18.4202		-2.2555	13.2769	-12.8564		-2.256	19.4353	-18.779		-2.25519	0.84724	-0.83803
		-2.2545	18.7707	-18.2256		-2.2545	13.1014	-12.6906		-2.255	19.2025	-18.5459		-2.25419	0.84116	-0.8327
		-2.2535	18.584	-18.0302		-2.2535	12.9284	-12.5285		-2.254	18.9715	-18.316		-2.25319	0.83545	-0.82761
		-2.2525	18.3959	-17.8334		-2.2525	12.7585	-12.3695		-2.253	18.7429	-18.0876		-2.25219	0.83018	-0.82306
		-2.2515	18.206	-17.6364		-2.2515	12.5908	-12.2134		-2.252	18.5162	-17.8633		-2.25119	0.82526	-0.8188
		-2.2505	18.0152	-17.439		-2.2505	12.426	-12.0601		-2.251	18.2918	-17.6414		-2.25019	0.82063	-0.81503
		-2.2495	17.8231	-17.2393		-2.2495	12.2643	-11.9095		-2.25	18.0696	-17.4229		-2.24919	0.81651	-0.81152
		-2.2485	17.6298	-17.0407		-2.2485	12.1049	-11.7612		-2.249	17.8507	-17.2065		-2.24819	0.81277	-0.80846
		-2.2475	17.4361	-16.8411		-2.2475	11.9486	-11.616		-2.248	17.6329	-16.9937		-2.24719	0.80933	-0.80587
		-2.2465	17.2406	-16.6407		-2.2465	11.7939	-11.4731		-2.247	17.4188	-16.784		-2.24619	0.80638	-0.80361
		-2.2455	17.0446	-16.4402		-2.2455	11.6427	-11.3327		-2.246	17.2071	-16.5762		-2.24519	0.80372	-0.80174
		-2.2445	16.8478	-16.2391		-2.2445	11.4933	-11.1949		-2.245	16.9971	-16.3727		-2.24419	0.80158	-0.8004
		-2.2435	16.6497	-16.0388		-2.2435	11.3468	-11.0589		-2.244	16.7903	-16.172		-2.24319	0.79976	-0.79938
		-2.2425	16.4512	-15.8375		-2.2425	11.2017	-10.9257		-2.243	16.5862	-15.9741		-2.24219	0.79843	-0.79889
		-2.2415	16.2517	-15.636		-2.2415	11.0597	-10.7939		-2.242	16.3851	-15.7799		-2.24119	0.79745	-0.79883
		-2.2405	16.0521	-15.4345		-2.2405	10.9192	-10.6641		-2.241	16.1859	-15.5882		-2.24019	0.79699	-0.7992
		-2.2395	15.8514	-15.2325		-2.2395	10.781	-10.5363		-2.24	15.9901	-15.4003		-2.23919	0.79693	-0.80003
		-2.2385	15.65	-15.0313		-2.2385	10.6438	-10.4105		-2.239	15.796	-15.2154		-2.23819	0.79735	-0.80131
		-2.2375	15.4485	-14.8302		-2.2375	10.509	-10.2857		-2.238	15.6058	-15.0333		-2.23719	0.7982	-0.80306
		-2.2365	15.2467	-14.6287		-2.2365	10.376	-10.1627		-2.237	15.4183	-14.8545		-2.23619	0.79951	-0.80535
		-2.2355	15.0444	-14.4282		-2.2355	10.2442	-10.0415		-2.236	15.2327	-14.6786		-2.23519	0.80136	-0.8081
		-2.2345	14.8419	-14.2271		-2.2345	10.1146	-9.92137		-2.235	15.0503	-14.5056		-2.23419	0.80358	-0.81134
		-2.2335	14.6384	-14.0268		-2.2335	9.98662	-9.80257		-2.234	14.8705	-14.3358		-2.23319	0.80636	-0.81505
		-2.2325	14.4358	-13.8262		-2.2325	9.85897	-9.68445		-2.233	14.6933	-14.1694		-2.23219	0.80962	-0.81928
		-2.2315	14.2322	-13.6266		-2.2315	9.73265	-9.56827		-2.232	14.5181	-14.0056		-2.23119	0.81335	-0.82405
		-2.2305	14.0288	-13.4272		-2.2305	9.60824	-9.4521		-2.231	14.3467	-13.8439		-2.23019	0.81767	-0.82934
		-2.2295	13.8252	-13.2277		-2.2295	9.48467	-9.33718		-2.23	14.1773	-13.6851		-2.22919	0.82248	-0.83518
		-2.2285	13.6212	-13.0291		-2.2285	9.36243	-9.22359		-2.229	14.01	-13.5298		-2.22819	0.8278	-0.84158
		-2.2275	13.418	-12.8317		-2.2275	9.24097	-9.11001		-2.228	13.8457	-13.3765		-2.22719	0.83367	-0.84832
		-2.2265	13.214	-12.6341		-2.2265	9.11998	-8.99765		-2.227	13.6834	-13.2257		-2.22619	0.84008	-0.85581
		-2.2255	13.0113	-12.4375		-2.2255	9.0007	-8.88547		-2.226	13.5234	-13.0776		-2.22519	0.84685	-0.86375
		-2.2245	12.808	-12.2412		-2.2245	8.88154	-8.77427		-2.225	13.3662	-12.9317		-2.22419	0.85424	-0.87232
		-2.2235	12.6051	-12.0456		-2.2235	8.76359	-8.66331		-2.224	13.2108	-12.7882		-2.22319	0.86219	-0.88124
		-2.2225	12.403	-11.8503		-2.2225	8.64581	-8.55311		-2.223	13.0573	-12.6462		-2.22219	0.87087	-0.89089
		-2.2215	12.2004	-11.6567		-2.2215	8.52892	-8.44315		-2.222	12.9067	-12.5074		-2.22119	0.87979	-0.90084
		-2.2205	11.9987	-11.4636		-2.2205	8.41318	-8.33317		-2.221	12.7572	-12.3704		-2.22019	0.88946	-0.91159
		-2.2195	11.7979	-11.2708		-2.2195	8.29737	-8.22443		-2.22	12.61	-12.235		-2.21919	0.89941	-0.92265
		-2.2185	11.5966	-11.0793		-2.2185	8.18232	-8.1157		-2.219	12.4645	-12.1019		-2.21819	0.91005	-0.93423
		-2.2175	11.3971	-10.8885		-2.2175	8.06804	-8.00698		-2.218	12.3212	-11.97		-2.21719	0.92122	-0.94623
		-2.2165	11.1982	-10.6992		-2.2165	7.95416	-7.89861		-2.217	12.1793	-11.8398		-2.21619	0.93281	-0.95875
		-2.2155	10.9999	-10.5105		-2.2155	7.84085	-7.79128		-2.216	12.0391	-11.711		-2.21519	0.94481	-0.97179
		-2.2145	10.8016	-10.3231		-2.2145	7.7284	-7.68336		-2.215	11.8999	-11.5839		-2.21419	0.95734	-0.98515
		-2.2135	10.6053	-10.1362		-2.2135	7.6161	-7.57641		-2.214	11.7623	-11.4581		-2.21319	0.97049	-0.99922
		-2.2125	10.4096	-9.95152		-2.2125	7.50464	-7.46957		-2.213	11.6267	-11.3341		-2.21219	0.98395	-1.01352
		-2.2115	10.2148	-9.76752		-2.2115	7.3936	-7.36261		-2.212	11.4922	-11.2103		-2.21119	0.99803	-1.02812
		-2.2105	10.0214	-9.58501		-2.2105	7.28287	-7.25667		-2.211	11.3584	-11.0879		-2.21019	1.01212	-1.04335
		-2.2095	9.82904	-9.40326		-2.2095	7.17312	-7.15123		-2.21	11.2266	-10.9666		-2.20919	1.02683	-1.05858
		-2.2085	9.63802	-9.22336		-2.2085	7.06377	-7.04599		-2.209	11.0951	-10.846		-2.20819	1.04196	-1.07443
		-2.2075	9.44839	-9.0445		-2.2075	6.95534	-6.94152		-2.208	10.9644	-10.7271		-2.20719	1.05739	-1.09039
		-2.2065	9.25992	-8.86744		-2.2065	6.84751	-6.83699		-2.207	10.8351	-10.6077		-2.20619	1.07335	-1.10646
		-2.2055	9.07329	-8.69189		-2.2055	6.74037	-6.73322		-2.206	10.7072	-10.4897		-2.20519	1.08921	-1.12314
		-2.2045	8.88772	-8.51822		-2.2045	6.63396	-6.63025		-2.205	10.5789	-10.3723		-2.20419	1.10548	-1.13993
		-2.2035	8.7046	-8.34577		-2.2035	6.52864	-6.52794		-2.204	10.4519	-10.2553		-2.20319	1.12206	-1.15662
		-2.2025	8.52301	-8.17536		-2.2025	6.42397	-6.42603		-2.203	10.326	-10.1385		-2.20219	1.13875	-1.17362
		-2.2015	8.34267	-8.00681		-2.2015	6.32003	-6.32482		-2.202	10.2001	-10.0231		-2.20119	1.15565	-1.19073
		-2.2005	8.16466	-7.83991		-2.2005	6.21734	-6.2246		-2.201	10.0753	-9.90686		-2.20019	1.17255	-1.20794
		-2.1995	7.98849	-7.67517		-2.1995	6.11565	-6.12536		-2.2	9.95082	-9.79115		-2.19919	1.18986	-1.22494
		-2.1985	7.81476	-7.51193		-2.1985	6.01461	-6.02661		-2.199	9.82634	-9.6764		-2.19819	1.20697	-1.24225
		-2.1975	7.64247	-7.35073		-2.1975	5.91501	-5.92922		-2.198	9.70336	-9.56095		-2.19719	1.22428	-1.25936
		-2.1965	7.47294	-7.19206		-2.1965	5.81643	-5.83249		-2.197	9.57982	-9.44631		-2.19619	1.24138	-1.27667
		-2.1955	7.30565	-7.03559		-2.1955	5.71917	-5.73714		-2.196	9.4575	-9.3314		-2.19519	1.25849	-1.29337
		-2.1945	7.1404	-6.88092		-2.1945	5.62279	-5.64254		-2.195	9.33475	-9.21752		-2.19419	1.2756	-1.31017
		-2.1935	6.97769	-6.72863		-2.1935	5.52827	-5.54953		-2.194	9.21264	-9.10295		-2.19319	1.2924	-1.32666
		-2.1925	6.81721	-6.57855		-2.1925	5.43455	-5.45755		-2.193	9.09142	-8.98886		-2.19219	1.3092	-1.34284
		-2.1915	6.65944	-6.43106		-2.1915	5.34223	-5.36672		-2.192	8.97015	-8.87461		-2.19119	1.32569	-1.35891
		-2.1905	6.50424	-6.28587		-2.1905	5.25178	-5.27727		-2.191	8.8492	-8.76063		-2.19019	1.34197	-1.37457
		-2.1895	6.3517	-6.14312		-2.1895	5.16263	-5.18933		-2.19	8.72856	-8.6465		-2.18919	1.35794	-1.38993
		-2.1885	6.20179	-6.00284		-2.1885	5.07482	-5.10277		-2.189	8.60769	-8.53315		-2.18819	1.3737	-1.40486
		-2.1875	6.0546	-5.86515		-2.1875	4.98864	-5.01752		-2.188	8.48845	-8.41904		-2.18719	1.38885	-1.41918
		-2.1865	5.91049	-5.73008		-2.1865	4.90415	-4.93405		-2.187	8.36889	-8.30601		-2.18619	1.40398	-1.43328
		-2.1855	5.76889	-5.59738		-2.1855	4.82137	-4.85193		-2.186	8.24953	-8.19239		-2.18519	1.4183	-1.44677
		-2.1845	5.63023	-5.46781		-2.1845	4.74023	-4.77137		-2.185	8.13127	-8.07936		-2.18419	1.43251	-1.45964
		-2.1835	5.49448	-5.34074		-2.1835	4.66076	-4.69252		-2.184	8.01276	-7.96652		-2.18319	1.44599	-1.47198
		-2.1825	5.36159	-5.21651		-2.1825	4.58278	-4.61524		-2.183	7.89513	-7.85379		-2.18219	1.45896	-1.48381
		-2.1815	5.23192	-5.09506		-2.1815	4.50669	-4.53962		-2.182	7.77774	-7.74162		-2.18119	1.4713	-1.49491
		-2.1805	5.10517	-4.9763		-2.1805	4.43238	-4.46586		-2.181	7.66139	-7.62977		-2.18019	1.48303	-1.5054
		-2.1795	4.98149	-4.86029		-2.1795	4.36006	-4.39386		-2.18	7.54515	-7.51825		-2.17919	1.49413	-1.51515
		-2.1785	4.86103	-4.74703		-2.1785	4.28938	-4.32347		-2.179	7.42956	-7.4071		-2.17819	1.50451	-1.52419
		-2.1775	4.74323	-4.63671		-2.1775	4.22045	-4.25466		-2.178	7.31487	-7.29628		-2.17719	1.51436	-1.53239
		-2.1765	4.62915	-4.52962		-2.1765	4.15348	-4.18777		-2.177	7.20117	-7.18618		-2.17619	1.52329	-1.53987
		-2.1755	4.51787	-4.42524		-2.1755	4.0881	-4.12282		-2.176	7.08782	-7.07694		-2.17519	1.53179	-1.54673
		-2.1745	4.40967	-4.32359		-2.1745	4.02466	-4.05942		-2.175	6.97584	-6.96832		-2.17419	1.53927	-1.55265
		-2.1735	4.30458	-4.22507		-2.1735	3.9632	-3.99788		-2.174	6.86412	-6.86018		-2.17319	1.54592	-1.55785
		-2.1725	4.20262	-4.12915		-2.1725	3.90341	-3.93793		-2.173	6.75351	-6.75298		-2.17219	1.55195	-1.56222
		-2.1715	4.104	-4.0364		-2.1715	3.84556	-3.87983		-2.172	6.64401	-6.64645		-2.17119	1.55704	-1.56566
		-2.1705	4.00857	-3.94658		-2.1705	3.78923	-3.82364		-2.171	6.53584	-6.54107		-2.17019	1.56131	-1.56817
		-2.1695	3.91581	-3.85954		-2.1695	3.73507	-3.76909		-2.17	6.4285	-6.43653		-2.16919	1.56484	-1.56995
		-2.1685	3.82647	-3.77553		-2.1685	3.68232	-3.7162		-2.169	6.32254	-6.333		-2.16819	1.56755	-1.571
		-2.1675	3.74008	-3.69405		-2.1675	3.63183	-3.66518		-2.168	6.21786	-6.23066		-2.16719	1.56933	-1.57102
		-2.1665	3.6571	-3.61574		-2.1665	3.58252	-3.61554		-2.167	6.11424	-6.12931		-2.16619	1.57007	-1.57021
		-2.1655	3.57681	-3.54034		-2.1655	3.53506	-3.56761		-2.166	6.01222	-6.02943		-2.16519	1.57029	-1.56867
		-2.1645	3.49954	-3.46754		-2.1645	3.48935	-3.52167		-2.165	5.91147	-5.93069		-2.16419	1.56948	-1.56611
		-2.1635	3.4254	-3.39771		-2.1635	3.44529	-3.47695		-2.164	5.81233	-5.83343		-2.16319	1.56784	-1.56291
		-2.1625	3.35421	-3.33055		-2.1625	3.40271	-3.43366		-2.163	5.71453	-5.73753		-2.16219	1.56537	-1.55879
		-2.1615	3.28588	-3.26631		-2.1615	3.36176	-3.39211		-2.162	5.61818	-5.64289		-2.16119	1.56217	-1.55383
		-2.1605	3.22058	-3.20455		-2.1605	3.32231	-3.3519		-2.161	5.52373	-5.54999		-2.16019	1.55815	-1.54825
		-2.1595	3.15785	-3.14538		-2.1595	3.28424	-3.3131		-2.16	5.43105	-5.45841		-2.15919	1.55319	-1.54195
		-2.1585	3.09813	-3.08916		-2.1585	3.2476	-3.27579		-2.159	5.33992	-5.36858		-2.15819	1.54741	-1.53462
		-2.1575	3.04123	-3.03518		-2.1575	3.2125	-3.24007		-2.158	5.25038	-5.28022		-2.15719	1.5409	-1.52666
		-2.1565	2.98685	-2.984		-2.1565	3.17864	-3.20527		-2.157	5.16283	-5.19378		-2.15619	1.53366	-1.51807
		-2.1555	2.93528	-2.93531		-2.1555	3.14592	-3.17187		-2.156	5.07711	-5.10899		-2.15519	1.5259	-1.50887
		-2.1545	2.88629	-2.88894		-2.1545	3.1147	-3.13959		-2.155	4.99344	-5.02607		-2.15419	1.51722	-1.49904
		-2.1535	2.83967	-2.84501		-2.1535	3.08443	-3.10835		-2.154	4.91136	-4.94486		-2.15319	1.50791	-1.48829
		-2.1525	2.79594	-2.8033		-2.1525	3.05543	-3.07814		-2.153	4.83101	-4.86527		-2.15219	1.49797	-1.47742
		-2.1515	2.75431	-2.76416		-2.1515	3.02738	-3.0493		-2.152	4.75283	-4.78779		-2.15119	1.48752	-1.46573
		-2.1505	2.71513	-2.7272		-2.1505	3.0005	-3.02124		-2.151	4.6768	-4.71183		-2.15019	1.47635	-1.45362
		-2.1495	2.67852	-2.69241		-2.1495	2.97457	-2.99401		-2.15	4.60234	-4.6382		-2.14919	1.46475	-1.44099
		-2.1485	2.64387	-2.6597		-2.1485	2.94928	-2.96771		-2.149	4.53042	-4.56619		-2.14819	1.45254	-1.42795
		-2.1475	2.61146	-2.62907		-2.1475	2.92483	-2.94229		-2.148	4.45987	-4.49625		-2.14719	1.43991	-1.41459
		-2.1465	2.58142	-2.6005		-2.1465	2.90149	-2.91756		-2.147	4.39184	-4.42802		-2.14619	1.42696	-1.40062
		-2.1455	2.55328	-2.57395		-2.1455	2.87882	-2.89376		-2.146	4.32532	-4.36177		-2.14519	1.4134	-1.38653
		-2.1445	2.52713	-2.54899		-2.1445	2.85663	-2.87037		-2.145	4.26102	-4.29735		-2.14419	1.39973	-1.37224
		-2.1435	2.50298	-2.52626		-2.1435	2.83517	-2.84771		-2.144	4.19861	-4.23502		-2.14319	1.38534	-1.35744
		-2.1425	2.4807	-2.50511		-2.1425	2.81439	-2.82533		-2.143	4.13827	-4.17438		-2.14219	1.37105	-1.34272
		-2.1415	2.46032	-2.48565		-2.1415	2.79399	-2.80357		-2.142	4.07972	-4.11556		-2.14119	1.35614	-1.3277
		-2.1405	2.44162	-2.46794		-2.1405	2.774	-2.78217		-2.141	4.02317	-4.0588		-2.14019	1.34142	-1.31268
		-2.1395	2.42464	-2.4516		-2.1395	2.75444	-2.76118		-2.14	3.9686	-4.00379		-2.13919	1.3265	-1.29735
		-2.1385	2.40926	-2.43698		-2.1385	2.73524	-2.74075		-2.139	3.91579	-3.95061		-2.13819	1.31137	-1.28222
		-2.1375	2.39542	-2.42353		-2.1375	2.71647	-2.72057		-2.138	3.86483	-3.89896		-2.13719	1.29614	-1.26699
		-2.1365	2.38288	-2.41182		-2.1365	2.69795	-2.70029		-2.137	3.81567	-3.84934		-2.13619	1.28091	-1.25185
		-2.1355	2.37184	-2.40114		-2.1355	2.67933	-2.68046		-2.136	3.76831	-3.80157		-2.13519	1.26567	-1.23672
		-2.1345	2.36211	-2.39191		-2.1345	2.66101	-2.66081		-2.135	3.72277	-3.75554		-2.13419	1.25024	-1.22169
		-2.1335	2.35365	-2.38393		-2.1335	2.64314	-2.64122		-2.134	3.67892	-3.71079		-2.13319	1.2352	-1.20676
		-2.1325	2.3467	-2.37671		-2.1325	2.62501	-2.62153		-2.133	3.63666	-3.66752		-2.13219	1.22027	-1.19244
		-2.1315	2.34032	-2.37074		-2.1315	2.60695	-2.60204		-2.132	3.59606	-3.62625		-2.13119	1.20544	-1.17793
		-2.1305	2.33537	-2.36583		-2.1305	2.58894	-2.58251		-2.131	3.55682	-3.58622		-2.13019	1.19071	-1.16372
		-2.1295	2.33132	-2.36176		-2.1295	2.57087	-2.5629		-2.13	3.5192	-3.54774		-2.12919	1.17629	-1.15011
		-2.1285	2.32827	-2.3586		-2.1285	2.55287	-2.54326		-2.129	3.48325	-3.5107		-2.12819	1.16228	-1.13642
		-2.1275	2.32613	-2.35628		-2.1275	2.53443	-2.5234		-2.128	3.44852	-3.47476		-2.12719	1.14828	-1.12334
		-2.1265	2.32492	-2.35447		-2.1265	2.51592	-2.50345		-2.127	3.41501	-3.44044		-2.12619	1.13468	-1.11067
		-2.1255	2.32421	-2.35373		-2.1255	2.49741	-2.48322		-2.126	3.38316	-3.40718		-2.12519	1.1216	-1.09821
		-2.1245	2.32406	-2.35342		-2.1245	2.47878	-2.46284		-2.125	3.35225	-3.37498		-2.12419	1.10883	-1.08636
		-2.1235	2.32462	-2.3534		-2.1235	2.45949	-2.44243		-2.124	3.32247	-3.34434		-2.12319	1.09646	-1.07503
		-2.1225	2.32606	-2.35434		-2.1225	2.44032	-2.42173		-2.123	3.29379	-3.31426		-2.12219	1.08441	-1.06401
		-2.1215	2.32784	-2.35548		-2.1215	2.42084	-2.40073		-2.122	3.26627	-3.28573		-2.12119	1.07298	-1.0534
		-2.1205	2.32971	-2.35659		-2.1205	2.40093	-2.3793		-2.121	3.23986	-3.25781		-2.12019	1.06206	-1.04361
		-2.1195	2.33224	-2.35854		-2.1195	2.38078	-2.35781		-2.12	3.21425	-3.23075		-2.11919	1.05145	-1.03414
		-2.1185	2.3351	-2.36051		-2.1185	2.36034	-2.33595		-2.119	3.18958	-3.20482		-2.11819	1.04146	-1.02518
		-2.1175	2.33814	-2.36273		-2.1175	2.33961	-2.31381		-2.118	3.16561	-3.17935		-2.11719	1.03198	-1.01694
		-2.1165	2.34154	-2.36529		-2.1165	2.31856	-2.29125		-2.117	3.1425	-3.15468		-2.11619	1.02303	-1.00902
		-2.1155	2.34475	-2.36765		-2.1155	2.29698	-2.26856		-2.116	3.12011	-3.13077		-2.11519	1.01458	-1.00191
		-2.1145	2.34834	-2.37029		-2.1145	2.27513	-2.2456		-2.115	3.09848	-3.10753		-2.11419	1.00686	-0.99522
		-2.1135	2.3519	-2.37276		-2.1135	2.25282	-2.22209		-2.114	3.07706	-3.08479		-2.11319	0.99955	-0.98915
		-2.1125	2.35529	-2.37525		-2.1125	2.23032	-2.19829		-2.113	3.05629	-3.06264		-2.11219	0.99286	-0.9835
		-2.1115	2.35887	-2.37762		-2.1115	2.20761	-2.17419		-2.112	3.03603	-3.04088		-2.11119	0.98679	-0.97866
		-2.1105	2.36221	-2.37984		-2.1105	2.18458	-2.14997		-2.111	3.01617	-3.01938		-2.11019	0.98114	-0.97444
		-2.1095	2.36539	-2.38189		-2.1095	2.16092	-2.12541		-2.11	2.99672	-2.99834		-2.10919	0.9763	-0.97054
		-2.1085	2.36849	-2.38345		-2.1085	2.13691	-2.10051		-2.109	2.97746	-2.97746		-2.10819	0.97168	-0.96716
		-2.1075	2.37137	-2.38498		-2.1075	2.11283	-2.07536		-2.108	2.95854	-2.95701		-2.10719	0.96798	-0.9646
		-2.1065	2.37371	-2.38607		-2.1065	2.08828	-2.04984		-2.107	2.93991	-2.93666		-2.10619	0.9648	-0.96255
		-2.1055	2.3758	-2.38708		-2.1055	2.06364	-2.02425		-2.106	2.92124	-2.91666		-2.10519	0.96194	-0.96082
		-2.1045	2.3778	-2.38741		-2.1045	2.03861	-1.99855		-2.105	2.90276	-2.89657		-2.10419	0.95979	-0.95981
		-2.1035	2.3792	-2.38722		-2.1035	2.01327	-1.97256		-2.104	2.88446	-2.87664		-2.10319	0.95826	-0.95901
		-2.1025	2.37987	-2.3868		-2.1025	1.98762	-1.94635		-2.103	2.86588	-2.85653		-2.10219	0.95705	-0.95883
		-2.1015	2.38049	-2.38573		-2.1015	1.96204	-1.91983		-2.102	2.84769	-2.83662		-2.10119	0.95645	-0.95926
		-2.1005	2.38056	-2.38418		-2.1005	1.93594	-1.89338		-2.101	2.82914	-2.81666		-2.10019	0.95617	-0.96001
		-2.0995	2.37983	-2.38215		-2.0995	1.90998	-1.867		-2.1	2.81061	-2.7965		-2.09919	0.95661	-0.96117
		-2.0985	2.3788	-2.37931		-2.0985	1.88378	-1.84038		-2.099	2.79215	-2.77652		-2.09819	0.95726	-0.96275
		-2.0975	2.37697	-2.37586		-2.0975	1.85743	-1.81361		-2.098	2.77344	-2.75619		-2.09719	0.95842	-0.96464
		-2.0965	2.37449	-2.37206		-2.0965	1.83102	-1.78688		-2.097	2.75433	-2.73596		-2.09619	0.9599	-0.96694
		-2.0955	2.37157	-2.36732		-2.0955	1.80455	-1.7602		-2.096	2.73548	-2.71539		-2.09519	0.96199	-0.96956
		-2.0945	2.36788	-2.36181		-2.0945	1.778	-1.73376		-2.095	2.71589	-2.69468		-2.09419	0.9643	-0.97258
		-2.0935	2.36343	-2.35611		-2.0935	1.75158	-1.70714		-2.094	2.69639	-2.67369		-2.09319	0.96681	-0.97572
		-2.0925	2.35838	-2.34934		-2.0925	1.72518	-1.68056		-2.093	2.67659	-2.65256		-2.09219	0.96964	-0.97907
		-2.0915	2.35263	-2.34196		-2.0915	1.6987	-1.6543		-2.092	2.65653	-2.6311		-2.09119	0.97298	-0.98262
		-2.0905	2.34607	-2.33367		-2.0905	1.67233	-1.62805		-2.091	2.636	-2.60937		-2.09019	0.97632	-0.98659
		-2.0895	2.33878	-2.32465		-2.0895	1.64627	-1.60202		-2.09	2.61548	-2.58744		-2.08919	0.98008	-0.99056
		-2.0885	2.33067	-2.315		-2.0885	1.62023	-1.57631		-2.089	2.59473	-2.5654		-2.08819	0.98395	-0.99473
		-2.0875	2.32192	-2.30472		-2.0875	1.59447	-1.551		-2.088	2.57332	-2.5428		-2.08719	0.98802	-0.99892
		-2.0865	2.31221	-2.29318		-2.0865	1.56883	-1.52561		-2.087	2.55176	-2.52014		-2.08619	0.9921	-1.00321
		-2.0855	2.30184	-2.28148		-2.0855	1.54349	-1.50072		-2.086	2.5299	-2.4973		-2.08519	0.99639	-1.0076
		-2.0845	2.29071	-2.26883		-2.0845	1.51845	-1.4763		-2.085	2.50774	-2.47385		-2.08419	1.00068	-1.0121
		-2.0835	2.27881	-2.25539		-2.0835	1.4937	-1.45217		-2.084	2.48514	-2.45027		-2.08319	1.00517	-1.0163
		-2.0825	2.26613	-2.24109		-2.0825	1.46931	-1.42843		-2.083	2.4624	-2.42656		-2.08219	1.00957	-1.0207
		-2.0815	2.25277	-2.2262		-2.0815	1.44544	-1.40504		-2.082	2.4393	-2.40248		-2.08119	1.01408	-1.025
		-2.0805	2.23851	-2.21042		-2.0805	1.4219	-1.3823		-2.081	2.41582	-2.37834		-2.08019	1.01838	-1.02931
		-2.0795	2.22346	-2.19406		-2.0795	1.3987	-1.36005		-2.08	2.39194	-2.3536		-2.07919	1.02279	-1.03331
		-2.0785	2.20782	-2.177		-2.0785	1.37609	-1.33822		-2.079	2.36805	-2.32876		-2.07819	1.0269	-1.03722
		-2.0775	2.19137	-2.15935		-2.0775	1.35369	-1.31701		-2.078	2.34365	-2.30361		-2.07719	1.0312	-1.04102
		-2.0765	2.17421	-2.14088		-2.0765	1.33201	-1.29621		-2.077	2.31902	-2.27842		-2.07619	1.03511	-1.04442
		-2.0755	2.15645	-2.12162		-2.0755	1.31094	-1.27594		-2.076	2.29414	-2.253		-2.07519	1.03892	-1.04792
		-2.0745	2.13798	-2.10205		-2.0745	1.29027	-1.25649		-2.075	2.26892	-2.22734		-2.07419	1.04262	-1.05101
		-2.0735	2.1188	-2.08177		-2.0735	1.27052	-1.23774		-2.074	2.24372	-2.20162		-2.07319	1.04592	-1.0538
		-2.0725	2.099	-2.06099		-2.0725	1.25089	-1.21923		-2.073	2.21826	-2.17553		-2.07219	1.04922	-1.05639
		-2.0715	2.07868	-2.03949		-2.0715	1.23216	-1.20173		-2.072	2.19261	-2.14936		-2.07119	1.05211	-1.05867
		-2.0705	2.05765	-2.01739		-2.0705	1.21394	-1.18465		-2.071	2.16668	-2.123		-2.07019	1.0548	-1.06064
		-2.0695	2.03621	-1.99497		-2.0695	1.19645	-1.16828		-2.07	2.14046	-2.09667		-2.06919	1.05709	-1.06221
		-2.0685	2.01414	-1.97225		-2.0685	1.17976	-1.15283		-2.069	2.11434	-2.07003		-2.06819	1.05926	-1.06368
		-2.0675	1.99156	-1.94881		-2.0675	1.16348	-1.13789		-2.068	2.08791	-2.04349		-2.06719	1.06094	-1.06443
		-2.0665	1.96847	-1.92516		-2.0665	1.14822	-1.12346		-2.067	2.06136	-2.01666		-2.06619	1.0622	-1.06498
		-2.0655	1.94496	-1.90081		-2.0655	1.13337	-1.11005		-2.066	2.03481	-1.9902		-2.06519	1.06326	-1.06513
		-2.0645	1.92123	-1.87664		-2.0645	1.11913	-1.09725		-2.065	2.00823	-1.96333		-2.06419	1.06392	-1.06476
		-2.0635	1.8971	-1.85188		-2.0635	1.10579	-1.08514		-2.064	1.98163	-1.93665		-2.06319	1.06396	-1.06418
		-2.0625	1.87276	-1.82701		-2.0625	1.09316	-1.07385		-2.063	1.9547	-1.90993		-2.06219	1.0639	-1.0628
		-2.0615	1.8479	-1.80183		-2.0615	1.08122	-1.06306		-2.062	1.92815	-1.8831		-2.06119	1.06323	-1.06131
		-2.0605	1.82284	-1.77646		-2.0605	1.07	-1.05306		-2.061	1.90126	-1.85643		-2.06019	1.06214	-1.05941
		-2.0595	1.79756	-1.75098		-2.0595	1.05946	-1.04385		-2.06	1.87453	-1.82983		-2.05919	1.06076	-1.057
		-2.0585	1.77229	-1.72552		-2.0585	1.04982	-1.03534		-2.059	1.84777	-1.8031		-2.05819	1.05886	-1.05388
		-2.0575	1.74661	-1.69985		-2.0575	1.04057	-1.0275		-2.058	1.82116	-1.77663		-2.05719	1.05655	-1.05065
		-2.0565	1.72095	-1.6744		-2.0565	1.03221	-1.02036		-2.057	1.79462	-1.75012		-2.05619	1.05364	-1.04682
		-2.0555	1.69558	-1.64866		-2.0555	1.02463	-1.01388		-2.056	1.76803	-1.72398		-2.05519	1.05041	-1.04257
		-2.0545	1.66972	-1.62313		-2.0545	1.01763	-1.00799		-2.055	1.74151	-1.69779		-2.05419	1.04658	-1.03771
		-2.0535	1.64396	-1.59772		-2.0535	1.0111	-1.00285		-2.054	1.71513	-1.67166		-2.05319	1.04253	-1.03255
		-2.0525	1.61853	-1.57243		-2.0525	1.00544	-0.998293		-2.053	1.68901	-1.64589		-2.05219	1.03778	-1.02697
		-2.0515	1.59301	-1.54716		-2.0515	1.00035	-0.994389		-2.052	1.66325	-1.62028		-2.05119	1.03282	-1.02079
		-2.0505	1.5678	-1.52251		-2.0505	0.995922	-0.990935		-2.051	1.63724	-1.59451		-2.05019	1.02724	-1.01419
		-2.0495	1.54242	-1.498		-2.0495	0.992162	-0.988438		-2.05	1.61148	-1.56911		-2.04919	1.02116	-1.00719
		-2.0485	1.51767	-1.47341		-2.0485	0.98914	-0.986273		-2.049	1.58607	-1.54406		-2.04819	1.01467	-0.99978
		-2.0475	1.49294	-1.44936		-2.0475	0.986567	-0.984852		-2.048	1.56071	-1.5192		-2.04719	1.00787	-0.99196
		-2.0465	1.46844	-1.42583		-2.0465	0.984833	-0.983764		-2.047	1.53544	-1.49429		-2.04619	1.00046	-0.98383
		-2.0455	1.44467	-1.40268		-2.0455	0.983444	-0.983419		-2.046	1.51059	-1.46999		-2.04519	0.99284	-0.97499
		-2.0445	1.42103	-1.37988		-2.0445	0.982391	-0.98348		-2.045	1.48587	-1.44583		-2.04419	0.98442	-0.96585
		-2.0435	1.39772	-1.35736		-2.0435	0.98216	-0.984176		-2.044	1.46138	-1.42169		-2.04319	0.97588	-0.95639
		-2.0425	1.37497	-1.3354		-2.0425	0.982358	-0.985172		-2.043	1.4373	-1.39788		-2.04219	0.96694	-0.94653
		-2.0415	1.35249	-1.31402		-2.0415	0.983265	-0.986792		-2.042	1.41326	-1.37439		-2.04119	0.95749	-0.93626
		-2.0405	1.33078	-1.29323		-2.0405	0.984281	-0.988904		-2.041	1.38953	-1.35123		-2.04019	0.94773	-0.92579
		-2.0395	1.30924	-1.27292		-2.0395	0.985917	-0.991418		-2.04	1.36622	-1.32839		-2.03919	0.93756	-0.91471
		-2.0385	1.28868	-1.2533		-2.0385	0.988148	-0.994124		-2.039	1.34293	-1.30566		-2.03819	0.92719	-0.90342
		-2.0375	1.26842	-1.23417		-2.0375	0.990782	-0.997335		-2.038	1.32016	-1.28315		-2.03719	0.91631	-0.89182
		-2.0365	1.24873	-1.21583		-2.0365	0.993814	-1.00092		-2.037	1.29741	-1.26115		-2.03619	0.90512	-0.88012
		-2.0355	1.22964	-1.19799		-2.0355	0.997034	-1.00509		-2.036	1.27515	-1.23946		-2.03519	0.89362	-0.86802
		-2.0345	1.21124	-1.18065		-2.0345	1.00083	-1.00944		-2.035	1.25323	-1.2178		-2.03419	0.88172	-0.85539
		-2.0335	1.19353	-1.16411		-2.0335	1.00483	-1.01427		-2.034	1.23151	-1.19662		-2.03319	0.86982	-0.84294
		-2.0325	1.17664	-1.14846		-2.0325	1.00939	-1.01937		-2.033	1.2102	-1.17577		-2.03219	0.85741	-0.82991
		-2.0315	1.16013	-1.13331		-2.0315	1.01433	-1.02465		-2.032	1.1891	-1.15521		-2.03119	0.84479	-0.81693
		-2.0305	1.14453	-1.11898		-2.0305	1.01945	-1.03028		-2.031	1.16819	-1.13507		-2.03019	0.83198	-0.80347
		-2.0295	1.12962	-1.10535		-2.0295	1.02483	-1.03618		-2.03	1.14789	-1.11522		-2.02919	0.81891	-0.78995
		-2.0285	1.11521	-1.0923		-2.0285	1.03048	-1.04244		-2.029	1.12769	-1.09579		-2.02819	0.80561	-0.77625
		-2.0275	1.1017	-1.08017		-2.0275	1.03649	-1.04886		-2.028	1.10811	-1.07644		-2.02719	0.79211	-0.76242
		-2.0265	1.08891	-1.06861		-2.0265	1.04296	-1.05564		-2.027	1.08861	-1.05759		-2.02619	0.77847	-0.74843
		-2.0255	1.0768	-1.05788		-2.0255	1.04959	-1.06287		-2.026	1.06973	-1.03915		-2.02519	0.76467	-0.73434
		-2.0245	1.06538	-1.04782		-2.0245	1.05637	-1.07005		-2.025	1.05093	-1.02101		-2.02419	0.75074	-0.72012
		-2.0235	1.05478	-1.03856		-2.0235	1.06351	-1.07748		-2.024	1.03244	-1.00327		-2.02319	0.7367	-0.70581
		-2.0225	1.04465	-1.02989		-2.0225	1.0708	-1.08502		-2.023	1.01443	-0.985822		-2.02219	0.72253	-0.69145
		-2.0215	1.03563	-1.0219		-2.0215	1.07823	-1.09314		-2.022	0.996925	-0.968879		-2.02119	0.70825	-0.67704
		-2.0205	1.02709	-1.01481		-2.0205	1.08618	-1.10127		-2.021	0.97963	-0.952328		-2.02019	0.69393	-0.66255
		-2.0195	1.01943	-1.00817		-2.0195	1.09401	-1.10951		-2.02	0.962915	-0.935983		-2.01919	0.67954	-0.64809
		-2.0185	1.01235	-1.00253		-2.0185	1.10215	-1.11797		-2.019	0.946404	-0.920213		-2.01819	0.6651	-0.63359
		-2.0175	1.00605	-0.997338		-2.0175	1.11059	-1.12674		-2.018	0.930397	-0.904755		-2.01719	0.65064	-0.61909
		-2.0165	1.00033	-0.992826		-2.0165	1.11916	-1.13583		-2.017	0.914618	-0.889891		-2.01619	0.63616	-0.60462
		-2.0155	0.995274	-0.988865		-2.0155	1.12784	-1.14483		-2.016	0.89932	-0.875317		-2.01519	0.62168	-0.5902
		-2.0145	0.990876	-0.985776		-2.0145	1.13703	-1.15425		-2.015	0.884495	-0.861222		-2.01419	0.60721	-0.5758
		-2.0135	0.98715	-0.983127		-2.0135	1.14614	-1.16368		-2.014	0.87027	-0.847434		-2.01319	0.59281	-0.56147
		-2.0125	0.984084	-0.981219		-2.0125	1.15546	-1.17322		-2.013	0.85624	-0.834346		-2.01219	0.57842	-0.54722
		-2.0115	0.981655	-0.979777		-2.0115	1.16499	-1.18338		-2.012	0.8429	-0.821568		-2.01119	0.56409	-0.53306
		-2.0105	0.979879	-0.978959		-2.0105	1.17474	-1.19335		-2.011	0.829733	-0.809386		-2.01019	0.54984	-0.51897
		-2.0095	0.978544	-0.978782		-2.0095	1.1847	-1.20373		-2.01	0.817201	-0.797652		-2.00919	0.53567	-0.50501
		-2.0085	0.97786	-0.978927		-2.0085	1.19477	-1.21392		-2.009	0.805125	-0.786472		-2.00819	0.52162	-0.49118
		-2.0075	0.977698	-0.97969		-2.0075	1.20516	-1.22473		-2.008	0.793606	-0.775739		-2.00719	0.50764	-0.47746
		-2.0065	0.978067	-0.980981		-2.0065	1.21576	-1.23554		-2.007	0.782519	-0.765497		-2.00619	0.49379	-0.46392
		-2.0055	0.978843	-0.982672		-2.0055	1.22617	-1.24647		-2.006	0.771999	-0.755812		-2.00519	0.48008	-0.4505
		-2.0045	0.980164	-0.984883		-2.0045	1.23709	-1.25771		-2.005	0.761948	-0.746807		-2.00419	0.46652	-0.43726
		-2.0035	0.982075	-0.9876		-2.0035	1.24812	-1.26906		-2.004	0.752576	-0.738195		-2.00319	0.45307	-0.42417
		-2.0025	0.984501	-0.990617		-2.0025	1.25937	-1.28043		-2.003	0.743574	-0.730181		-2.00219	0.43982	-0.41127
		-2.0015	0.987235	-0.994222		-2.0015	1.27083	-1.2921		-2.002	0.735164	-0.72287		-2.00119	0.42672	-0.39856
		-2.0005	0.990469	-0.998024		-2.0005	1.28229	-1.30408		-2.001	0.727481	-0.716057		-2.00019	0.41379	-0.38604
		-1.9995	0.994091	-1.0024		-1.9995	1.29407	-1.31588		-2	0.72028	-0.709806		-1.99919	0.40105	-0.37371
		-1.9985	0.997993	-1.00698		-1.9985	1.30586	-1.32819		-1.999	0.713688	-0.704246		-1.99819	0.3885	-0.36159
		-1.9975	1.0025	-1.01192		-1.9975	1.31776	-1.3403		-1.998	0.70763	-0.699318		-1.99719	0.37615	-0.34969
		-1.9965	1.00718	-1.01725		-1.9965	1.33007	-1.35303		-1.997	0.702299	-0.695011		-1.99619	0.36401	-0.338
		-1.9955	1.01234	-1.02284		-1.9955	1.34249	-1.36566		-1.996	0.697528	-0.691353		-1.99519	0.35207	-0.3265
		-1.9945	1.01758	-1.0289		-1.9945	1.35492	-1.3783		-1.995	0.693401	-0.688338		-1.99419	0.34034	-0.31527
		-1.9935	1.02329	-1.03503		-1.9935	1.36746	-1.39125		-1.994	0.689925	-0.685996		-1.99319	0.32883	-0.30425
		-1.9925	1.02946	-1.04162		-1.9925	1.3804	-1.40411		-1.993	0.687108	-0.684283		-1.99219	0.31758	-0.29345
		-1.9915	1.03581	-1.04848		-1.9915	1.39326	-1.41717		-1.992	0.684945	-0.683283		-1.99119	0.30651	-0.28293
		-1.9905	1.04241	-1.05539		-1.9905	1.40612	-1.43035		-1.991	0.683442	-0.682935		-1.99019	0.29567	-0.2726
		-1.9895	1.04919	-1.06285		-1.9895	1.41939	-1.44373		-1.99	0.682599	-0.683285		-1.98919	0.28508	-0.26251
		-1.9885	1.05631	-1.07027		-1.9885	1.43247	-1.45701		-1.989	0.682448	-0.684308		-1.98819	0.27474	-0.25268
		-1.9875	1.06369	-1.07814		-1.9875	1.44575	-1.4703		-1.988	0.682989	-0.686042		-1.98719	0.26462	-0.24309
		-1.9865	1.07141	-1.08612		-1.9865	1.45913	-1.48388		-1.987	0.684179	-0.688427		-1.98619	0.25473	-0.23372
		-1.9855	1.07907	-1.09451		-1.9855	1.47242	-1.49718		-1.986	0.686089	-0.691511		-1.98519	0.24509	-0.22461
		-1.9845	1.08736	-1.10283		-1.9845	1.48592	-1.51077		-1.985	0.688663	-0.695294		-1.98419	0.23569	-0.21573
		-1.9835	1.09546	-1.11136		-1.9835	1.49941	-1.52427		-1.984	0.691953	-0.699757		-1.98319	0.22653	-0.2071
		-1.9825	1.10408	-1.12021		-1.9825	1.51281	-1.53746		-1.983	0.695874	-0.704901		-1.98219	0.21762	-0.1987
		-1.9815	1.11261	-1.12927		-1.9815	1.52621	-1.55106		-1.982	0.700512	-0.710728		-1.98119	0.20894	-0.19056
		-1.9805	1.12157	-1.13835		-1.9805	1.5397	-1.56425		-1.981	0.705841	-0.717227		-1.98019	0.20049	-0.18262
		-1.9795	1.13063	-1.14784		-1.9795	1.5529	-1.57754		-1.98	0.711827	-0.724408		-1.97919	0.1923	-0.17495
		-1.9785	1.14012	-1.15765		-1.9785	1.56629	-1.59061		-1.979	0.718491	-0.73221		-1.97819	0.18433	-0.16749
		-1.9775	1.14951	-1.16726		-1.9775	1.57948	-1.60369		-1.978	0.725821	-0.740673		-1.97719	0.17661	-0.1603
		-1.9765	1.15912	-1.17729		-1.9765	1.59256	-1.61635		-1.977	0.733775	-0.749803		-1.97619	0.16912	-0.1533
		-1.9755	1.16915	-1.18754		-1.9755	1.60543	-1.62901		-1.976	0.742374	-0.759489		-1.97519	0.16187	-0.14652
		-1.9745	1.17899	-1.198		-1.9745	1.6184	-1.64146		-1.975	0.751697	-0.769904		-1.97419	0.15482	-0.14
		-1.9735	1.18914	-1.20837		-1.9735	1.63076	-1.65369		-1.974	0.761572	-0.780869		-1.97319	0.14801	-0.13365
		-1.9725	1.1998	-1.21905		-1.9725	1.64311	-1.66572		-1.973	0.771982	-0.792349		-1.97219	0.14143	-0.12756
		-1.9715	1.21027	-1.22994		-1.9715	1.65524	-1.67722		-1.972	0.78311	-0.804411		-1.97119	0.13508	-0.12165
		-1.9705	1.22115	-1.24104		-1.9705	1.66726	-1.68871		-1.971	0.794778	-0.817068		-1.97019	0.12892	-0.11598
		-1.9695	1.23205	-1.25235		-1.9695	1.67887	-1.69958		-1.97	0.806915	-0.830233		-1.96919	0.12299	-0.11051
		-1.9685	1.24315	-1.26378		-1.9685	1.69026	-1.71023		-1.969	0.819776	-0.843909		-1.96819	0.11726	-0.10524
		-1.9675	1.25437	-1.27521		-1.9675	1.70102	-1.72056		-1.968	0.832973	-0.858137		-1.96719	0.11176	-0.10017
		-1.9665	1.2658	-1.28705		-1.9665	1.71178	-1.73048		-1.967	0.846773	-0.872797		-1.96619	0.10644	-0.09527
		-1.9655	1.27753	-1.29891		-1.9655	1.722	-1.73996		-1.966	0.861138	-0.887855		-1.96519	0.1013	-0.09058
		-1.9645	1.28928	-1.31097		-1.9645	1.73171	-1.74892		-1.965	0.875811	-0.903424		-1.96419	0.09637	-0.08606
		-1.9635	1.30113	-1.32314		-1.9635	1.74099	-1.75745		-1.964	0.890992	-0.919287		-1.96319	0.09165	-0.08172
		-1.9625	1.3134	-1.33571		-1.9625	1.74994	-1.76525		-1.963	0.906574	-0.935553		-1.96219	0.08709	-0.07757
		-1.9615	1.32537	-1.3483		-1.9615	1.75837	-1.77293		-1.962	0.92256	-0.952283		-1.96119	0.08272	-0.07359
		-1.9605	1.33794	-1.36069		-1.9605	1.76627	-1.77987		-1.961	0.93903	-0.969314		-1.96019	0.07853	-0.06977
		-1.9595	1.35043	-1.37359		-1.9595	1.77363	-1.78608		-1.96	0.955783	-0.986601		-1.95919	0.07451	-0.06611
		-1.9585	1.36313	-1.3865		-1.9585	1.78047	-1.79205		-1.959	0.972806	-1.00416		-1.95819	0.07066	-0.06261
		-1.9575	1.37603	-1.39951		-1.9575	1.78658	-1.797		-1.958	0.990207	-1.02181		-1.95719	0.06696	-0.05927
		-1.9565	1.38884	-1.41252		-1.9565	1.79235	-1.8016		-1.957	1.00768	-1.04012		-1.95619	0.06343	-0.05607
		-1.9555	1.40195	-1.42595		-1.9555	1.79718	-1.80527		-1.956	1.02546	-1.05825		-1.95519	0.06005	-0.05301
		-1.9545	1.41506	-1.43917		-1.9545	1.80158	-1.80829		-1.955	1.04368	-1.07679		-1.95419	0.05682	-0.0501
		-1.9535	1.42838	-1.4526		-1.9535	1.80514	-1.81098		-1.954	1.062	-1.09513		-1.95319	0.05373	-0.04732
		-1.9525	1.44171	-1.46593		-1.9525	1.80835	-1.81243		-1.953	1.08044	-1.11389		-1.95219	0.05079	-0.04467
		-1.9515	1.45503	-1.47946		-1.9515	1.81054	-1.81374		-1.952	1.09889	-1.13264		-1.95119	0.04798	-0.04214
		-1.9505	1.46847	-1.49289		-1.9505	1.81218	-1.81401		-1.951	1.11764	-1.1517		-1.95019	0.0453	-0.03974
		-1.9495	1.48199	-1.50652		-1.9495	1.81307	-1.81343		-1.95	1.1363	-1.17056		-1.94919	0.04274	-0.03745
		-1.9485	1.49533	-1.51985		-1.9485	1.81323	-1.81231		-1.949	1.15536	-1.18952		-1.94819	0.04031	-0.03528
		-1.9475	1.50905	-1.53347		-1.9475	1.81265	-1.81025		-1.948	1.17432	-1.20858		-1.94719	0.038	-0.03321
		-1.9465	1.52228	-1.5469		-1.9465	1.81132	-1.80755		-1.947	1.19318	-1.22744		-1.94619	0.0358	-0.03125
		-1.9455	1.5359	-1.56021		-1.9455	1.80925	-1.80419		-1.946	1.21224	-1.24639		-1.94519	0.03371	-0.02939
		-1.9445	1.54932	-1.57352		-1.9445	1.80633	-1.79991		-1.945	1.2313	-1.26544		-1.94419	0.03172	-0.02763
		-1.9435	1.56263	-1.58663		-1.9435	1.80277	-1.79487		-1.944	1.24995	-1.28398		-1.94319	0.02984	-0.02596
		-1.9425	1.57604	-1.59962		-1.9425	1.79846	-1.78908		-1.943	1.2689	-1.30281		-1.94219	0.02805	-0.02437
		-1.9415	1.58904	-1.6127		-1.9415	1.79331	-1.78266		-1.942	1.28764	-1.32133		-1.94119	0.02636	-0.02287
		-1.9405	1.60213	-1.62538		-1.9405	1.78732	-1.77519		-1.941	1.30636	-1.33994		-1.94019	0.02475	-0.02146
		-1.9395	1.61491	-1.63794		-1.9395	1.78068	-1.76717		-1.94	1.32479	-1.35824		-1.93919	0.02323	-0.02012
		-1.9385	1.62778	-1.65038		-1.9385	1.7733	-1.75832		-1.939	1.34339	-1.37613		-1.93819	0.02179	-0.01885
		-1.9375	1.64014	-1.66251		-1.9375	1.76497	-1.74882		-1.938	1.36169	-1.3943		-1.93719	0.02044	-0.01766
		-1.9365	1.65228	-1.67403		-1.9365	1.75621	-1.73858		-1.937	1.37977	-1.41206		-1.93619	0.01915	-0.01653
		-1.9355	1.6643	-1.68582		-1.9355	1.7463	-1.7276		-1.936	1.39775	-1.42979		-1.93519	0.01794	-0.01547
		-1.9345	1.67611	-1.6971		-1.9345	1.73594	-1.71598		-1.935	1.4153	-1.44712		-1.93419	0.0168	-0.01447
		-1.9335	1.6875	-1.70785		-1.9335	1.72505	-1.70382		-1.934	1.43303	-1.46433		-1.93319	0.01572	-0.01353
		-1.9325	1.69877	-1.71828		-1.9325	1.71312	-1.69083		-1.933	1.45016	-1.48132		-1.93219	0.01471	-0.01264
		-1.9315	1.70941	-1.72838		-1.9315	1.70085	-1.67719		-1.932	1.46747	-1.49799		-1.93119	0.01375	-0.01181
		-1.9305	1.71983	-1.73796		-1.9305	1.68774	-1.66303		-1.931	1.48446	-1.51454		-1.93019	0.01285	-0.01103
		-1.9295	1.72973	-1.74712		-1.9295	1.6741	-1.64813		-1.93	1.50113	-1.53088		-1.92919	0.012	-0.01029
		-1.9285	1.7395	-1.75594		-1.9285	1.65982	-1.63289		-1.929	1.51738	-1.5468		-1.92819	0.01121	-0.0096
		-1.9275	1.74845	-1.76413		-1.9275	1.645	-1.61723		-1.928	1.53371	-1.56259		-1.92719	0.01046	-0.00896
		-1.9265	1.75716	-1.77189		-1.9265	1.62956	-1.60093		-1.927	1.54952	-1.57787		-1.92619	0.00976	-0.00835
		-1.9255	1.76525	-1.77903		-1.9255	1.61368	-1.58401		-1.926	1.56502	-1.59302		-1.92519	0.0091	-0.00778
		-1.9245	1.7729	-1.78542		-1.9245	1.59728	-1.56696		-1.925	1.58039	-1.60796		-1.92419	0.00848	-0.00725
		-1.9235	1.77983	-1.79158		-1.9235	1.58034	-1.54929		-1.924	1.59564	-1.62257		-1.92319	0.00791	-0.00675
		-1.9225	1.78641	-1.79711		-1.9225	1.56318	-1.5314		-1.923	1.61058	-1.63697		-1.92219	0.00736	-0.00629
		-1.9215	1.79226	-1.80179		-1.9215	1.5455	-1.51298		-1.922	1.62499	-1.65105		-1.92119	0.00686	-0.00585
		-1.9205	1.79758	-1.80604		-1.9205	1.5276	-1.49456		-1.921	1.63938	-1.6647		-1.92019	0.00638	-0.00545
		-1.9195	1.80205	-1.80945		-1.9195	1.50907	-1.47561		-1.92	1.65336	-1.67833		-1.91919	0.00594	-0.00507
		-1.9185	1.80619	-1.81222		-1.9185	1.49053	-1.45655		-1.919	1.66711	-1.69135		-1.91819	0.00553	-0.00471
		-1.9175	1.80949	-1.81415		-1.9175	1.47158	-1.43738		-1.918	1.68034	-1.70434		-1.91719	0.00514	-0.00438
		-1.9165	1.81215	-1.81553		-1.9165	1.4525	-1.418		-1.917	1.69345	-1.71691		-1.91619	0.00478	-0.00408
		-1.9155	1.81417	-1.81617		-1.9155	1.43322	-1.3984		-1.916	1.70624	-1.72906		-1.91519	0.00444	-0.00379
		-1.9145	1.81525	-1.81607		-1.9145	1.41363	-1.37881		-1.915	1.71871	-1.74109		-1.91419	0.00413	-0.00352
		-1.9135	1.81587	-1.81543		-1.9135	1.39414	-1.35921		-1.914	1.73096	-1.75271		-1.91319	0.00384	-0.00327
		-1.9125	1.81547	-1.81374		-1.9125	1.37473	-1.33981		-1.913	1.74268	-1.76399		-1.91219	0.00357	-0.00304
		-1.9115	1.81461	-1.81141		-1.9115	1.35503	-1.32031		-1.912	1.75449	-1.77506		-1.91119	0.00331	-0.00283
		-1.9105	1.81281	-1.80823		-1.9105	1.33552	-1.30102		-1.911	1.76558	-1.78581		-1.91019	0.00308	-0.00263
		-1.9095	1.81037	-1.80441		-1.9095	1.31592	-1.28153		-1.91	1.77665	-1.79614		-1.90919	0.00286	-0.00244
		-1.9085	1.80698	-1.79985		-1.9085	1.29671	-1.26265		-1.909	1.78719	-1.80595		-1.90819	0.00266	-0.00227
		-1.9075	1.80295	-1.79424		-1.9075	1.27742	-1.24368		-1.908	1.79741	-1.81573		-1.90719	0.00247	-0.00211
		-1.9065	1.79818	-1.78819		-1.9065	1.25833	-1.22512		-1.907	1.80732	-1.82489		-1.90619	0.00229	-0.00196
		-1.9055	1.79266	-1.78109		-1.9055	1.23935	-1.20667		-1.906	1.8168	-1.83384		-1.90519	0.00213	-0.00183
		-1.9045	1.78619	-1.77345		-1.9045	1.22089	-1.18854		-1.905	1.82606	-1.84246		-1.90419	0.00198	-0.0017
		-1.9035	1.77918	-1.76516		-1.9035	1.20234	-1.17083		-1.904	1.8349	-1.85046		-1.90319	0.00184	-0.00158
		-1.9025	1.77133	-1.75594		-1.9025	1.1844	-1.15354		-1.903	1.84333	-1.85854		-1.90219	0.00171	-0.00147
		-1.9015	1.76283	-1.74607		-1.9015	1.16669	-1.13657		-1.902	1.85162	-1.8657		-1.90119	0.00159	-0.00137
		-1.9005	1.75359	-1.73546		-1.9005	1.14959	-1.12021		-1.901	1.8593	-1.87283		-1.90019	0.00148	-0.00128
		-1.8995	1.74362	-1.72401		-1.8995	1.13262	-1.10429		-1.9	1.86655	-1.87934		-1.89919	0.00137	-0.00119
		-1.8985	1.7328	-1.71233		-1.8985	1.11626	-1.08869		-1.899	1.87348	-1.88553		-1.89819	0.00128	-0.00111
		-1.8975	1.72144	-1.69951		-1.8975	1.10043	-1.07372		-1.898	1.87999	-1.89089		-1.89719	0.00119	-0.00103
		-1.8965	1.70924	-1.68625		-1.8965	1.08483	-1.05948		-1.897	1.88597	-1.89613		-1.89619	0.00111	-0.000963935
		-1.8955	1.69651	-1.67235		-1.8955	1.07006	-1.04566		-1.896	1.89153	-1.90124		-1.89519	0.00103	-0.000900003
		-1.8945	1.68314	-1.65802		-1.8945	1.05562	-1.03228		-1.895	1.89677	-1.90544		-1.89419	0.000959414	-0.000840856
		-1.8935	1.66903	-1.64296		-1.8935	1.042	-1.01984		-1.894	1.90118	-1.9091		-1.89319	0.000894561	-0.000786107
		-1.8925	1.65449	-1.62737		-1.8925	1.02892	-1.00772		-1.893	1.90557	-1.91234		-1.89219	0.000834541	-0.000735485
		-1.8915	1.63942	-1.61135		-1.8915	1.01618	-0.996536		-1.892	1.90912	-1.91506		-1.89119	0.000779092	-0.000688624
		-1.8905	1.62362	-1.5947		-1.8905	1.00456	-0.985892		-1.891	1.91236	-1.91744		-1.89019	0.000727825	-0.000645298
		-1.8895	1.60779	-1.57783		-1.8895	0.993379	-0.975984		-1.89	1.91507	-1.9189		-1.88919	0.000680422	-0.000605203
		-1.8885	1.59094	-1.56023		-1.8885	0.982535	-0.966811		-1.889	1.91715	-1.92003		-1.88819	0.000636651	-0.000568087
		-1.8875	1.57395	-1.54252		-1.8875	0.972826	-0.958177		-1.888	1.91851	-1.92053		-1.88719	0.000596188	-0.000533757
		-1.8865	1.55645	-1.52458		-1.8865	0.963658	-0.950279		-1.887	1.91953	-1.92061		-1.88619	0.000558803	-0.000502009
		-1.8855	1.53863	-1.50593		-1.8855	0.955324	-0.943089		-1.886	1.91993	-1.91986		-1.88519	0.000524236	-0.000472623
		-1.8845	1.52048	-1.48736		-1.8845	0.947528	-0.936889		-1.885	1.9199	-1.91867		-1.88419	0.000492329	-0.00044541
		-1.8835	1.50192	-1.46847		-1.8835	0.940573	-0.930995		-1.884	1.91914	-1.91686		-1.88319	0.000462829	-0.000420281
		-1.8825	1.48324	-1.44928		-1.8825	0.933983	-0.926212		-1.883	1.91785	-1.91432		-1.88219	0.000435608	-0.00039695
		-1.8815	1.46425	-1.43018		-1.8815	0.928502	-0.921895		-1.882	1.91583	-1.91154		-1.88119	0.000410455	-0.000375411
		-1.8805	1.44505	-1.41057		-1.8805	0.923812	-0.918466		-1.881	1.91328	-1.90784		-1.88019	0.000387204	-0.00035542
		-1.8795	1.42564	-1.39116		-1.8795	0.919417	-0.915639		-1.88	1.9101	-1.9032		-1.87919	0.00036574	-0.000336968
		-1.8785	1.40622	-1.37164		-1.8785	0.916125	-0.913586		-1.879	1.9062	-1.89844		-1.87819	0.000345895	-0.000319866
		-1.8775	1.3868	-1.35202		-1.8775	0.913417	-0.912234		-1.878	1.90175	-1.89294		-1.87719	0.000327552	-0.000304042
		-1.8765	1.36728	-1.33261		-1.8765	0.91139	-0.911467		-1.877	1.89678	-1.88651		-1.87619	0.000310661	-0.000289404
		-1.8755	1.34776	-1.31319		-1.8755	0.91026	-0.911575		-1.876	1.89088	-1.87975		-1.87519	0.00029505	-0.000275806
		-1.8745	1.32814	-1.29389		-1.8745	0.909415	-0.912161		-1.875	1.88455	-1.87227		-1.87419	0.000280611	-0.000263227
		-1.8735	1.30883	-1.27459		-1.8735	0.909641	-0.913531		-1.874	1.87758	-1.86415		-1.87319	0.000267283	-0.000251608
		-1.8725	1.28942	-1.2557		-1.8725	0.910259	-0.915465		-1.873	1.87008	-1.8554		-1.87219	0.000254981	-0.000240869
		-1.8715	1.27031	-1.23693		-1.8715	0.911752	-0.918172		-1.872	1.86166	-1.84611		-1.87119	0.000243626	-0.000230901
		-1.8705	1.25133	-1.21857		-1.8705	0.913801	-0.921236		-1.871	1.8529	-1.83611		-1.87019	0.000233142	-0.00022168
		-1.8695	1.23255	-1.20033		-1.8695	0.916535	-0.92516		-1.87	1.84341	-1.82547		-1.86919	0.00022347	-0.000213117
		-1.8685	1.21418	-1.1824		-1.8685	0.91982	-0.929723		-1.869	1.8331	-1.8143		-1.86819	0.000214544	-0.000205214
		-1.8675	1.19614	-1.1651		-1.8675	0.923769	-0.934506		-1.868	1.82255	-1.8025		-1.86719	0.000206317	-0.000197921
		-1.8665	1.17811	-1.14802		-1.8665	0.927997	-0.93992		-1.867	1.81127	-1.79008		-1.86619	0.000198729	-0.000191202
		-1.8655	1.16081	-1.13126		-1.8655	0.933223	-0.946058		-1.866	1.79937	-1.77724		-1.86519	0.000191741	-0.000184979
		-1.8645	1.14372	-1.11532		-1.8645	0.938641	-0.952527		-1.865	1.78694	-1.76386		-1.86419	0.00018533	-0.000179175
		-1.8635	1.12726	-1.09951		-1.8635	0.944685	-0.959421		-1.864	1.77388	-1.74986		-1.86319	0.000179405	-0.000173889
		-1.8625	1.11112	-1.08434		-1.8625	0.951257	-0.966735		-1.863	1.7603	-1.73563		-1.86219	0.000173968	-0.000169003
		-1.8615	1.09552	-1.06969		-1.8615	0.958253	-0.974777		-1.862	1.7464	-1.72069		-1.86119	0.000168986	-0.000164516
		-1.8605	1.08044	-1.05556		-1.8605	0.965772	-0.982837		-1.861	1.73176	-1.70522		-1.86019	0.000164394	-0.000160382
		-1.8595	1.06589	-1.04208		-1.8595	0.973716	-0.991519		-1.86	1.71711	-1.68963		-1.85919	0.00016019	-0.000156555
		-1.8585	1.05187	-1.02922		-1.8585	0.981784	-1.00032		-1.859	1.70134	-1.67332		-1.85819	0.000156365	-0.000153071
		-1.8575	1.03848	-1.01701		-1.8575	0.990569	-1.00964		-1.858	1.68554	-1.6567		-1.85719	0.00015285	-0.00014993
		-1.8565	1.02563	-1.00542		-1.8565	0.999576	-1.01918		-1.857	1.66932	-1.63975		-1.85619	0.000149677	-0.00014699
		-1.8555	1.01341	-0.994474		-1.8555	1.0088	-1.02913		-1.856	1.65269	-1.6226		-1.85519	0.000146784	-0.000144366
		-1.8545	1.00213	-0.984262		-1.8545	1.01844	-1.0394		-1.855	1.63574	-1.60502		-1.85419	0.000144137	-0.000141994
		-1.8535	0.991283	-0.974691		-1.8535	1.0284	-1.04958		-1.854	1.61848	-1.58734		-1.85319	0.000141787	-0.000139812
		-1.8525	0.980972	-0.965754		-1.8525	1.03857	-1.06027		-1.853	1.6009	-1.56925		-1.85219	0.000139668	-0.000137872
		-1.8515	0.971503	-0.957759		-1.8515	1.04895	-1.07108		-1.852	1.58301	-1.55084		-1.85119	0.000137766	-0.000136142
		-1.8505	0.962769	-0.950401		-1.8505	1.05945	-1.08199		-1.851	1.56481	-1.53232		-1.85019	0.000136092	-0.000134606
		-1.8495	0.954775	-0.94358		-1.8495	1.07025	-1.09311		-1.85	1.5464	-1.5138		-1.84919	0.000134613	-0.000133254
		-1.8485	0.947418	-0.937601		-1.8485	1.08117	-1.10434		-1.849	1.52798	-1.49498		-1.84819	0.000133324	-0.000132085
		-1.8475	0.940803	-0.932359		-1.8475	1.0922	-1.11568		-1.848	1.50915	-1.47645		-1.84719	0.000132224	-0.00013108
		-1.8465	0.935025	-0.927718		-1.8465	1.10353	-1.12692		-1.847	1.49052	-1.45741		-1.84619	0.00013129	-0.000130243
		-1.8455	0.929967	-0.924017		-1.8455	1.11487	-1.13836		-1.846	1.47159	-1.43848		-1.84519	0.000130527	-0.000129558
		-1.8445	0.925409	-0.920914		-1.8445	1.12631	-1.14981		-1.845	1.45275	-1.41945		-1.84419	0.000129925	-0.000129023
		-1.8435	0.92173	-0.918608		-1.8435	1.13776	-1.16126		-1.844	1.43381	-1.40052		-1.84319	0.000129466	-0.00012863
		-1.8425	0.918649	-0.916771		-1.8425	1.14911	-1.17272		-1.843	1.41477	-1.38169		-1.84219	0.000129162	-0.000128376
		-1.8415	0.916369	-0.916033		-1.8415	1.16046	-1.18427		-1.842	1.39584	-1.36287		-1.84119	0.000128989	-0.000128256
		-1.8405	0.914865	-0.915582		-1.8405	1.17202	-1.19572		-1.841	1.37711	-1.34415		-1.84019	0.00012896	-0.000128268
		-1.8395	0.91385	-0.915907		-1.8395	1.18347	-1.20717		-1.84	1.35808	-1.32554		-1.83919	0.000129059	-0.000128401
		-1.8385	0.913822	-0.917009		-1.8385	1.19502	-1.21811		-1.839	1.33936	-1.30704		-1.83819	0.000129288	-0.000128662
		-1.8375	0.914183	-0.918794		-1.8375	1.20627	-1.22936		-1.838	1.32095	-1.28855		-1.83719	0.000129637	-0.000129045
		-1.8365	0.915307	-0.921043		-1.8365	1.21752	-1.24039		-1.837	1.30245	-1.27047		-1.83619	0.000130113	-0.000129544
		-1.8355	0.917207	-0.924136		-1.8355	1.22867	-1.25113		-1.836	1.28405	-1.2526		-1.83519	0.000130709	-0.000130162
		-1.8345	0.919591	-0.927775		-1.8345	1.23951	-1.26196		-1.835	1.26607	-1.23485		-1.83419	0.00013142	-0.000130889
		-1.8335	0.922608	-0.931846		-1.8335	1.25034	-1.27258		-1.834	1.248	-1.2176		-1.83319	0.00013225	-0.000131735
		-1.8325	0.92625	-0.936542		-1.8325	1.26097	-1.2829		-1.833	1.23044	-1.20048		-1.83219	0.000133197	-0.000132689
		-1.8315	0.930621	-0.941871		-1.8315	1.2718	-1.2931		-1.832	1.2131	-1.18327		-1.83119	0.000134244	-0.000133752
		-1.8305	0.935323	-0.947529		-1.8305	1.28221	-1.3029		-1.831	1.19597	-1.16658		-1.83019	0.000135411	-0.000134931
		-1.8295	0.940756	-0.953912		-1.8295	1.29222	-1.31269		-1.83	1.17906	-1.1503		-1.82919	0.00013669	-0.000136216
		-1.8285	0.946617	-0.960622		-1.8285	1.30222	-1.32217		-1.829	1.16246	-1.13454		-1.82819	0.000138079	-0.000137608
		-1.8275	0.953005	-0.967958		-1.8275	1.31201	-1.33154		-1.828	1.14619	-1.1187		-1.82719	0.000139569	-0.000139104
		-1.8265	0.95962	-0.975714		-1.8265	1.3214	-1.3406		-1.827	1.13033	-1.10327		-1.82619	0.000141177	-0.000140713
		-1.8255	0.966958	-0.983699		-1.8255	1.33066	-1.34915		-1.826	1.11478	-1.08857		-1.82519	0.000142893	-0.000142424
		-1.8245	0.974721	-0.992102		-1.8245	1.33953	-1.35758		-1.825	1.09946	-1.07389		-1.82419	0.000144696	-0.00014427
		-1.8235	0.982806	-1.00102		-1.8235	1.34837	-1.36571		-1.824	1.08446	-1.05962		-1.82319	0.000146643	-0.000146159
		-1.8225	0.99151	-1.01027		-1.8225	1.35671	-1.37352		-1.823	1.06978	-1.04568		-1.82219	0.00014865	-0.000148187
		-1.8215	1.00034	-1.01962		-1.8215	1.36474	-1.38102		-1.822	1.05591	-1.03196		-1.82119	0.000150784	-0.000150332
		-1.8205	1.00948	-1.0296		-1.8205	1.37265	-1.3881		-1.821	1.04177	-1.01906		-1.82019	0.000153038	-0.000152557
		-1.8195	1.01904	-1.03939		-1.8195	1.37995	-1.39477		-1.82	1.02845	-1.00598		-1.81919	0.000155374	-0.000154934
		-1.8185	1.02882	-1.04989		-1.8185	1.38714	-1.40133		-1.819	1.01535	-0.993517		-1.81819	0.000157839	-0.000157352
		-1.8175	1.03911	-1.06041		-1.8175	1.39391	-1.40717		-1.818	1.00267	-0.981782		-1.81719	0.000160374	-0.000159891
		-1.8165	1.04942	-1.07104		-1.8165	1.40026	-1.4129		-1.817	0.990313	-0.970164		-1.81619	0.00016303	-0.000162549
		-1.8155	1.05994	-1.08207		-1.8155	1.40631	-1.41851		-1.816	0.978275	-0.958668		-1.81519	0.00016576	-0.000165291
		-1.8145	1.07067	-1.09302		-1.8145	1.41203	-1.42331		-1.815	0.96676	-0.947992		-1.81419	0.000168623	-0.000168152
		-1.8135	1.08151	-1.10437		-1.8135	1.41735	-1.42799		-1.814	0.955666	-0.937435		-1.81319	0.000171567	-0.000171088
		-1.8125	1.09276	-1.11563		-1.8125	1.42215	-1.43205		-1.813	0.944789	-0.927403		-1.81219	0.000174585	-0.000174081
		-1.8115	1.10392	-1.127		-1.8115	1.42683	-1.4355		-1.812	0.934435	-0.917528		-1.81119	0.000177733	-0.000177237
		-1.8105	1.11528	-1.13837		-1.8105	1.4309	-1.43884		-1.811	0.924323	-0.908205		-1.81019	0.000180952	-0.000180443
		-1.8095	1.12654	-1.14994		-1.8095	1.43464	-1.44195		-1.81	0.914621	-0.899283		-1.80919	0.000184256	-0.000183728
		-1.8085	1.13792	-1.16132		-1.8085	1.43788	-1.44435		-1.809	0.905319	-0.890668		-1.80819	0.000187646	-0.00018713
		-1.8075	1.14949	-1.1728		-1.8075	1.4408	-1.44634		-1.808	0.896427	-0.882435		-1.80719	0.000191125	-0.000190588
		-1.8065	1.16097	-1.18437		-1.8065	1.4433	-1.44791		-1.807	0.887915	-0.87452		-1.80619	0.000194679	-0.000194109
		-1.8055	1.17245	-1.19575		-1.8055	1.44518	-1.44916		-1.806	0.879623	-0.867205		-1.80519	0.000198319	-0.000197724
		-1.8045	1.18403	-1.20712		-1.8045	1.44675	-1.44979		-1.805	0.871809	-0.859982		-1.80419	0.000202006	-0.000201445
		-1.8035	1.1954	-1.21839		-1.8035	1.448	-1.45021		-1.804	0.864616	-0.853352		-1.80319	0.000205781	-0.000205199
		-1.8025	1.20668	-1.22966		-1.8025	1.44863	-1.45001		-1.803	0.857603	-0.846737		-1.80219	0.000209625	-0.000209035
		-1.8015	1.21805	-1.24082		-1.8015	1.44905	-1.44939		-1.802	0.850908	-0.840916		-1.80119	0.000213507	-0.000212931
		-1.8005	1.22922	-1.25188		-1.8005	1.44885	-1.44826		-1.801	0.844493	-0.835186		-1.80019	0.000217483	-0.000216852
		-1.7995	1.24039	-1.26254		-1.7995	1.44833	-1.44681		-1.8	0.838594	-0.830053		-1.79919	0.000221487	-0.000220837
		-1.7985	1.25134	-1.27308		-1.7985	1.4473	-1.44504		-1.799	0.832985	-0.825189		-1.79819	0.000225533	-0.000224901
		-1.7975	1.26209	-1.28362		-1.7975	1.44575	-1.44266		-1.798	0.827783	-0.820692		-1.79719	0.000229635	-0.000228978
		-1.7965	1.27274	-1.29385		-1.7965	1.44399	-1.43996		-1.797	0.822951	-0.816654		-1.79619	0.000233766	-0.00023311
		-1.7955	1.28318	-1.30407		-1.7955	1.4414	-1.43684		-1.796	0.818574	-0.812924		-1.79519	0.000237939	-0.000237245
		-1.7945	1.29331	-1.31378		-1.7945	1.4387	-1.43302		-1.795	0.814488	-0.80959		-1.79419	0.00024213	-0.000241444
		-1.7935	1.30353	-1.32348		-1.7935	1.43559	-1.42917		-1.794	0.810889	-0.806646		-1.79319	0.000246343	-0.000245628
		-1.7925	1.31344	-1.33267		-1.7925	1.43186	-1.42471		-1.793	0.807567	-0.804097		-1.79219	0.000250552	-0.000249837
		-1.7915	1.32295	-1.34195		-1.7915	1.42781	-1.41993		-1.792	0.804675	-0.802069		-1.79119	0.000254797	-0.000254069
		-1.7905	1.33214	-1.35062		-1.7905	1.42345	-1.41454		-1.791	0.802248	-0.800346		-1.79019	0.00025902	-0.000258279
		-1.7895	1.34122	-1.35908		-1.7895	1.41857	-1.40914		-1.79	0.80013	-0.799122		-1.78919	0.000263257	-0.000262514
		-1.7885	1.34998	-1.36732		-1.7885	1.41348	-1.40292		-1.789	0.79852	-0.798218		-1.78819	0.000267481	-0.000266706
		-1.7875	1.35854	-1.37525		-1.7875	1.40777	-1.39699		-1.788	0.797227	-0.797849		-1.78719	0.000271694	-0.000270894
		-1.7865	1.36668	-1.38276		-1.7865	1.40185	-1.39034		-1.787	0.796464	-0.79781		-1.78619	0.000275873	-0.000275062
		-1.7855	1.37471	-1.39006		-1.7855	1.39572	-1.38318		-1.786	0.796115	-0.79831		-1.78519	0.000280016	-0.000279206
		-1.7845	1.38202	-1.39695		-1.7845	1.38897	-1.37601		-1.785	0.796089	-0.799247		-1.78419	0.000284141	-0.000283301
		-1.7835	1.38932	-1.40352		-1.7835	1.38201	-1.36833		-1.784	0.796599	-0.800634		-1.78319	0.000288194	-0.000287366
		-1.7825	1.39621	-1.40957		-1.7825	1.37465	-1.36064		-1.783	0.797669	-0.802577		-1.78219	0.000292211	-0.000291355
		-1.7815	1.40278	-1.41542		-1.7815	1.36706	-1.35234		-1.782	0.799064	-0.804869		-1.78119	0.00029617	-0.000295301
		-1.7805	1.40883	-1.42074		-1.7805	1.35937	-1.34403		-1.781	0.800931	-0.807733		-1.78019	0.000300085	-0.000299206
		-1.7795	1.41458	-1.42585		-1.7795	1.35117	-1.33551		-1.78	0.803346	-0.811064		-1.77919	0.000303897	-0.000303012
		-1.7785	1.4202	-1.43044		-1.7785	1.34286	-1.32678		-1.779	0.806219	-0.814974		-1.77819	0.000307663	-0.00030675
		-1.7775	1.42511	-1.43462		-1.7775	1.33403	-1.31755		-1.778	0.809571	-0.819264		-1.77719	0.000311333	-0.000310399
		-1.7765	1.4297	-1.43858		-1.7765	1.3252	-1.3084		-1.777	0.813395	-0.824104		-1.77619	0.000314891	-0.00031397
		-1.7755	1.43387	-1.44192		-1.7755	1.31647	-1.29915		-1.776	0.817785	-0.829484		-1.77519	0.000318373	-0.000317416
		-1.7745	1.43753	-1.44494		-1.7745	1.30712	-1.2898		-1.775	0.822676	-0.835492		-1.77419	0.000321758	-0.000320782
		-1.7735	1.44107	-1.44744		-1.7735	1.29777	-1.27984		-1.774	0.828139	-0.841941		-1.77319	0.000325024	-0.000324059
		-1.7725	1.44399	-1.44944		-1.7725	1.28811	-1.27038		-1.773	0.83406	-0.84874		-1.77219	0.00032818	-0.000327205
		-1.7715	1.4465	-1.45121		-1.7715	1.27865	-1.26061		-1.772	0.840519	-0.856359		-1.77119	0.00033123	-0.000330225
		-1.7705	1.44868	-1.45246		-1.7705	1.26899	-1.25074		-1.771	0.847518	-0.864425		-1.77019	0.000334123	-0.000333118
		-1.7695	1.45035	-1.45329		-1.7695	1.25912	-1.24107		-1.77	0.855049	-0.872835		-1.76919	0.000336895	-0.000335885
		-1.7685	1.45141	-1.45371		-1.7685	1.24925	-1.2311		-1.769	0.863119	-0.882072		-1.76819	0.00033954	-0.000338514
		-1.7675	1.45234	-1.45361		-1.7675	1.23947	-1.22133		-1.768	0.871627	-0.891546		-1.76719	0.000342044	-0.000340994
		-1.7665	1.45256	-1.45299		-1.7665	1.2297	-1.21156		-1.767	0.880676	-0.901824		-1.76619	0.0003444	-0.000343352
		-1.7655	1.45246	-1.45206		-1.7655	1.21973	-1.20179		-1.766	0.890354	-0.912278		-1.76519	0.00034659	-0.000345536
		-1.7645	1.45193	-1.45081		-1.7645	1.21015	-1.19232		-1.765	0.900591	-0.923453		-1.76419	0.000348644	-0.000347563
		-1.7635	1.4511	-1.44873		-1.7635	1.20028	-1.18275		-1.764	0.911149	-0.935242		-1.76319	0.000350528	-0.000349459
		-1.7625	1.44954	-1.44644		-1.7625	1.19061	-1.17329		-1.763	0.922322	-0.947351		-1.76219	0.000352275	-0.000351158
		-1.7615	1.44767	-1.44384		-1.7615	1.18114	-1.16424		-1.762	0.933915	-0.959879		-1.76119	0.000353828	-0.000352712
		-1.7605	1.44528	-1.44082		-1.7605	1.17168	-1.15529		-1.761	0.946027	-0.972924		-1.76019	0.000355208	-0.000354103
		-1.7595	1.44267	-1.43718		-1.7595	1.16242	-1.14624		-1.76	0.958655	-0.986284		-1.75919	0.000356429	-0.000355314
		-1.7585	1.43965	-1.43322		-1.7585	1.15347	-1.1377		-1.759	0.971701	-1.00036		-1.75819	0.000357464	-0.000356339
		-1.7575	1.43601	-1.42895		-1.7575	1.14472	-1.12927		-1.758	0.985364	-1.01445		-1.75719	0.000358333	-0.000357215
		-1.7565	1.43195	-1.42416		-1.7565	1.13598	-1.12125		-1.757	0.999241	-1.02936		-1.75619	0.000359028	-0.000357897
		-1.7555	1.42757	-1.41886		-1.7555	1.12744	-1.11333		-1.756	1.01354	-1.04458		-1.75519	0.00035954	-0.000358395
		-1.7545	1.42278	-1.41344		-1.7545	1.11942	-1.10563		-1.755	1.02844	-1.05971		-1.75419	0.000359876	-0.000358724
		-1.7535	1.41768	-1.40741		-1.7535	1.1116	-1.09863		-1.754	1.04336	-1.07555		-1.75319	0.000360022	-0.000358888
		-1.7525	1.41206	-1.40136		-1.7525	1.10389	-1.09155		-1.753	1.0588	-1.0916		-1.75219	0.000360009	-0.000358842
		-1.7515	1.40612	-1.3946		-1.7515	1.09659	-1.08507		-1.752	1.07444	-1.10787		-1.75119	0.000359795	-0.000358628
		-1.7505	1.39997	-1.38763		-1.7505	1.0895	-1.07871		-1.751	1.0905	-1.12434		-1.75019	0.000359395	-0.000358248
		-1.7495	1.39341	-1.38044		-1.7495	1.08283	-1.07286		-1.75	1.10686	-1.14093		-1.74919	0.000358819	-0.000357667
		-1.7485	1.38643	-1.37304		-1.7485	1.07676	-1.06742		-1.749	1.12334	-1.15771		-1.74819	0.00035808	-0.000356917
		-1.7475	1.37914	-1.36523		-1.7475	1.0709	-1.06229		-1.748	1.13992	-1.17481		-1.74719	0.000357166	-0.000355987
		-1.7465	1.37144	-1.35701		-1.7465	1.06526	-1.05748		-1.747	1.15711	-1.1917		-1.74619	0.000356055	-0.000354889
		-1.7455	1.36353	-1.34868		-1.7455	1.06023	-1.05328		-1.746	1.17371	-1.2089		-1.74519	0.000354767	-0.00035362
		-1.7445	1.35551	-1.34004		-1.7445	1.05522	-1.04939		-1.745	1.19091	-1.22611		-1.74419	0.00035334	-0.000352178
		-1.7435	1.34727	-1.33129		-1.7435	1.05101	-1.04582		-1.744	1.20811	-1.24321		-1.74319	0.000351736	-0.000350568
		-1.7425	1.33863	-1.32243		-1.7425	1.04713	-1.04286		-1.743	1.22521	-1.26021		-1.74219	0.000349957	-0.000348803
		-1.7415	1.32968	-1.31316		-1.7415	1.04355	-1.04031		-1.742	1.24232	-1.27721		-1.74119	0.00034801	-0.000346863
		-1.7405	1.32071	-1.30369		-1.7405	1.04049	-1.03808		-1.741	1.25962	-1.29421		-1.74019	0.00034593	-0.000344774
		-1.7395	1.31154	-1.29431		-1.7395	1.03794	-1.03617		-1.74	1.27632	-1.3107		-1.73919	0.000343701	-0.000342544
		-1.7385	1.30237	-1.28473		-1.7385	1.03561	-1.03497		-1.739	1.29322	-1.32699		-1.73819	0.000341292	-0.000340156
		-1.7375	1.29279	-1.27514		-1.7375	1.03389	-1.03418		-1.738	1.30982	-1.34337		-1.73719	0.00033877	-0.000337625
		-1.7365	1.28321	-1.26545		-1.7365	1.03259	-1.03381		-1.737	1.3265	-1.35944		-1.73619	0.000336099	-0.00033496
		-1.7355	1.27351	-1.25546		-1.7355	1.0317	-1.03365		-1.736	1.34248	-1.37489		-1.73519	0.000333302	-0.000332178
		-1.7345	1.26372	-1.24566		-1.7345	1.03112	-1.034		-1.735	1.35855	-1.39004		-1.73419	0.000330366	-0.000329252
		-1.7335	1.25392	-1.23607		-1.7335	1.03126	-1.03497		-1.734	1.37401	-1.40478		-1.73319	0.000327331	-0.000326223
		-1.7325	1.24403	-1.22617		-1.7325	1.03152	-1.03605		-1.733	1.38936	-1.4192		-1.73219	0.000324182	-0.000323072
		-1.7315	1.23423	-1.21647		-1.7315	1.03228	-1.03775		-1.732	1.4042	-1.4332		-1.73119	0.000320895	-0.000319816
		-1.7305	1.22443	-1.20678		-1.7305	1.03357	-1.03966		-1.731	1.41832	-1.44649		-1.73019	0.000317527	-0.000316454
		-1.7295	1.21463	-1.19719		-1.7295	1.03506	-1.04208		-1.73	1.43242	-1.45936		-1.72919	0.000314088	-0.000312992
		-1.7285	1.20504	-1.1877		-1.7285	1.03717	-1.04472		-1.729	1.44601	-1.47151		-1.72819	0.000310511	-0.00030945
		-1.7275	1.19544	-1.17831		-1.7275	1.03949	-1.04776		-1.728	1.45868	-1.48314		-1.72719	0.000306893	-0.000305826
		-1.7265	1.18575	-1.16903		-1.7265	1.04193	-1.05122		-1.727	1.47084	-1.49425		-1.72619	0.00030318	-0.000302139
		-1.7255	1.17646	-1.15996		-1.7255	1.04507	-1.05489		-1.726	1.48247	-1.50454		-1.72519	0.000299424	-0.000298367
		-1.7245	1.16718	-1.15129		-1.7245	1.04853	-1.05887		-1.725	1.49358	-1.51421		-1.72419	0.000295585	-0.000294564
		-1.7235	1.1581	-1.14253		-1.7235	1.0522	-1.06316		-1.724	1.50386	-1.52305		-1.72319	0.00029171	-0.000290678
		-1.7225	1.14933	-1.13427		-1.7225	1.05618	-1.06766		-1.723	1.51353	-1.53126		-1.72219	0.000287767	-0.000286771
		-1.7215	1.14066	-1.12603		-1.7215	1.06037	-1.07247		-1.722	1.52237	-1.53865		-1.72119	0.000283808	-0.00028282
		-1.7205	1.13211	-1.11809		-1.7205	1.06517	-1.07729		-1.721	1.53049	-1.54522		-1.72019	0.000279803	-0.000278808
		-1.7195	1.12416	-1.11066		-1.7195	1.06997	-1.08271		-1.72	1.53798	-1.55106		-1.71919	0.000275791	-0.000274807
		-1.7185	1.11622	-1.10325		-1.7185	1.07479	-1.08794		-1.719	1.54454	-1.55607		-1.71819	0.000271743	-0.000270781
		-1.7175	1.10859	-1.09654		-1.7175	1.07972	-1.09338		-1.718	1.55028	-1.56025		-1.71719	0.000267698	-0.000266751
		-1.7165	1.10127	-1.08985		-1.7165	1.08535	-1.09912		-1.717	1.55539	-1.56351		-1.71619	0.000263649	-0.000262715
		-1.7155	1.09437	-1.08357		-1.7155	1.09068	-1.10487		-1.716	1.55957	-1.56603		-1.71519	0.000259618	-0.000258684
		-1.7145	1.08777	-1.0777		-1.7145	1.09643	-1.11052		-1.715	1.56293	-1.56763		-1.71419	0.000255592	-0.000254666
		-1.7135	1.08139	-1.07214		-1.7135	1.10208	-1.11648		-1.714	1.56535	-1.5685		-1.71319	0.000251575	-0.000250661
		-1.7125	1.07572	-1.0672		-1.7125	1.10794	-1.12244		-1.713	1.56705	-1.56844		-1.71219	0.00024759	-0.000246683
		-1.7115	1.07006	-1.06247		-1.7115	1.11389	-1.1283		-1.712	1.56792	-1.56766		-1.71119	0.000243615	-0.000242753
		-1.7105	1.06482	-1.05805		-1.7105	1.12005	-1.13447		-1.711	1.56786	-1.56594		-1.71019	0.00023969	-0.000238827
		-1.7095	1.06018	-1.05425		-1.7095	1.12581	-1.14023		-1.71	1.56687	-1.5634		-1.70919	0.000235811	-0.000234961
		-1.7085	1.05587	-1.05067		-1.7085	1.13188	-1.14609		-1.709	1.56526	-1.55992		-1.70819	0.00023199	-0.000231144
		-1.7075	1.05187	-1.04759		-1.7075	1.13784	-1.15186		-1.708	1.56251	-1.55583		-1.70719	0.000228206	-0.000227394
		-1.7065	1.04838	-1.04504		-1.7065	1.14351	-1.15752		-1.707	1.55914	-1.5509		-1.70619	0.000224513	-0.000223679
		-1.7055	1.04541	-1.0429		-1.7055	1.14947	-1.16308		-1.706	1.55504	-1.54505		-1.70519	0.000220859	-0.000220048
		-1.7045	1.04275	-1.04117		-1.7045	1.15514	-1.16844		-1.705	1.54991	-1.53847		-1.70419	0.000217277	-0.000216497
		-1.7035	1.04051	-1.03986		-1.7035	1.1606	-1.1737		-1.704	1.54426	-1.53126		-1.70319	0.000213774	-0.000213001
		-1.7025	1.03888	-1.03907		-1.7025	1.16617	-1.17885		-1.703	1.53778	-1.52333		-1.70219	0.000210358	-0.000209579
		-1.7015	1.03737	-1.03849		-1.7015	1.17122	-1.1838		-1.702	1.53037	-1.51458		-1.70119	0.000207013	-0.00020626
		-1.7005	1.03647	-1.03842		-1.7005	1.17668	-1.18834		-1.701	1.52234	-1.50531		-1.70019	0.000203754	-0.000203
		-1.6995	1.03609	-1.03887		-1.6995	1.18153	-1.19278		-1.7	1.51369	-1.49531		-1.69919	0.000200593	-0.000199855
		-1.6985	1.03593	-1.03963		-1.6985	1.18627	-1.19711		-1.699	1.50431	-1.48479		-1.69819	0.000197513	-0.000196789
		-1.6975	1.03638	-1.04091		-1.6975	1.19071	-1.20104		-1.698	1.49451	-1.47365		-1.69719	0.000194544	-0.000193821
		-1.6965	1.03724	-1.04241		-1.6965	1.19515	-1.20466		-1.697	1.48379	-1.4619		-1.69619	0.000191655	-0.000190949
		-1.6955	1.03832	-1.04432		-1.6955	1.19908	-1.20817		-1.696	1.47265	-1.44983		-1.69519	0.000188902	-0.000188187
		-1.6945	1.04002	-1.04664		-1.6945	1.2027	-1.21118		-1.695	1.46079	-1.43723		-1.69419	0.000186227	-0.000185559
		-1.6935	1.04192	-1.04937		-1.6935	1.20611	-1.21407		-1.694	1.44882	-1.42413		-1.69319	0.000183661	-0.000182978
		-1.6925	1.04414	-1.05242		-1.6925	1.20932	-1.21646		-1.693	1.43613	-1.41071		-1.69219	0.000181208	-0.00018053
		-1.6915	1.04688	-1.05588		-1.6915	1.21222	-1.21875		-1.692	1.42292	-1.39708		-1.69119	0.000178881	-0.000178198
		-1.6905	1.05003	-1.05955		-1.6905	1.21472	-1.22062		-1.691	1.4096	-1.38293		-1.69019	0.000176628	-0.000176003
		-1.6895	1.05319	-1.06353		-1.6895	1.2171	-1.22219		-1.69	1.39586	-1.36848		-1.68919	0.000174511	-0.000173861
		-1.6885	1.05706	-1.06782		-1.6885	1.21888	-1.22344		-1.689	1.38171	-1.35401		-1.68819	0.00017251	-0.000171853
		-1.6875	1.06104	-1.07223		-1.6875	1.22044	-1.22429		-1.688	1.36736	-1.33914		-1.68719	0.000170612	-0.000169967
		-1.6865	1.06513	-1.07704		-1.6865	1.2218	-1.22493		-1.687	1.35279	-1.32426		-1.68619	0.00016883	-0.000168213
		-1.6855	1.06984	-1.08186		-1.6855	1.22255	-1.22516		-1.686	1.33782	-1.30898		-1.68519	0.000167174	-0.000166554
		-1.6845	1.07445	-1.08699		-1.6845	1.2233	-1.22508		-1.685	1.32304	-1.29399		-1.68419	0.000165608	-0.000165021
		-1.6835	1.07947	-1.09242		-1.6835	1.22373	-1.2246		-1.684	1.30775	-1.27901		-1.68319	0.000164166	-0.000163579
		-1.6825	1.0846	-1.09797		-1.6825	1.22365	-1.2238		-1.683	1.29267	-1.26382		-1.68219	0.000162854	-0.000162267
		-1.6815	1.08984	-1.10352		-1.6815	1.22327	-1.223		-1.682	1.27758	-1.24883		-1.68119	0.000161612	-0.000161033
		-1.6805	1.09529	-1.10908		-1.6805	1.22257	-1.22159		-1.681	1.26238	-1.23364		-1.68019	0.000160535	-0.00015995
		-1.6795	1.10094	-1.11483		-1.6795	1.22157	-1.21997		-1.68	1.24729	-1.21895		-1.67919	0.000159531	-0.000158948
		-1.6785	1.1068	-1.1208		-1.6785	1.22026	-1.21794		-1.679	1.2322	-1.20437		-1.67819	0.000158655	-0.000158069
		-1.6775	1.11246	-1.12657		-1.6775	1.21874	-1.2158		-1.678	1.21731	-1.1899		-1.67719	0.000157876	-0.000157306
		-1.6765	1.11832	-1.13263		-1.6765	1.21691	-1.21326		-1.677	1.20273	-1.17563		-1.67619	0.000157212	-0.000156644
		-1.6755	1.12419	-1.13851		-1.6755	1.21448	-1.2105		-1.676	1.18815	-1.16157		-1.67519	0.00015665	-0.000156084
		-1.6745	1.13006	-1.14428		-1.6745	1.21214	-1.20735		-1.675	1.17388	-1.14791		-1.67419	0.00015619	-0.000155627
		-1.6735	1.13613	-1.15015		-1.6735	1.20939	-1.20418		-1.674	1.16012	-1.13476		-1.67319	0.000155833	-0.000155277
		-1.6725	1.14201	-1.15583		-1.6725	1.20643	-1.20081		-1.673	1.14606	-1.12173		-1.67219	0.000155578	-0.000155023
		-1.6715	1.14768	-1.16139		-1.6715	1.20317	-1.19703		-1.672	1.13291	-1.10921		-1.67119	0.000155422	-0.000154864
		-1.6705	1.15356	-1.16697		-1.6705	1.19969	-1.19305		-1.671	1.11987	-1.09699		-1.67019	0.000155354	-0.000154803
		-1.6695	1.15913	-1.17223		-1.6695	1.19592	-1.18896		-1.67	1.10725	-1.08529		-1.66919	0.00015539	-0.000154834
		-1.6685	1.1647	-1.1775		-1.6685	1.19224	-1.18467		-1.669	1.09504	-1.07391		-1.66819	0.000155507	-0.000154958
		-1.6675	1.17007	-1.18256		-1.6675	1.18805	-1.18017		-1.668	1.08333	-1.06324		-1.66719	0.000155717	-0.000155164
		-1.6665	1.17544	-1.18741		-1.6665	1.18385	-1.17556		-1.667	1.07215	-1.05308		-1.66619	0.000156012	-0.000155459
		-1.6655	1.1805	-1.19197		-1.6655	1.17916	-1.17076		-1.666	1.06127	-1.04314		-1.66519	0.000156392	-0.000155839
		-1.6645	1.18536	-1.19641		-1.6645	1.17476	-1.16575		-1.665	1.05061	-1.03401		-1.66419	0.000156851	-0.000156296
		-1.6635	1.19001	-1.20055		-1.6635	1.16985	-1.16073		-1.664	1.04127	-1.0253		-1.66319	0.000157383	-0.000156829
		-1.6625	1.19446	-1.20439		-1.6625	1.16494	-1.15572		-1.663	1.03184	-1.01721		-1.66219	0.000158	-0.00015744
		-1.6615	1.1987	-1.20801		-1.6615	1.15992	-1.1502		-1.662	1.02313	-1.00953		-1.66119	0.000158677	-0.00015812
		-1.6605	1.20264	-1.21134		-1.6605	1.15481	-1.14487		-1.661	1.01484	-1.00247		-1.66019	0.000159421	-0.000158866
		-1.6595	1.20617	-1.21445		-1.6595	1.14949	-1.13945		-1.66	1.00736	-0.996033		-1.65919	0.000160244	-0.000159681
		-1.6585	1.20959	-1.21725		-1.6585	1.14427	-1.13403		-1.659	1.0003	-0.990308		-1.65819	0.000161117	-0.000160553
		-1.6575	1.2126	-1.21985		-1.6575	1.13874	-1.1286		-1.658	0.993859	-0.984902		-1.65719	0.000162057	-0.00016149
		-1.6565	1.21561	-1.22174		-1.6565	1.13322	-1.12277		-1.657	0.987832	-0.980113		-1.65619	0.00016305	-0.000162476
		-1.6555	1.21811	-1.22372		-1.6555	1.12779	-1.11704		-1.656	0.982424	-0.975941		-1.65519	0.000164086	-0.00016351
		-1.6545	1.2203	-1.22519		-1.6545	1.12217	-1.11141		-1.655	0.977834	-0.972387		-1.65419	0.000165178	-0.000164599
		-1.6535	1.22218	-1.22635		-1.6535	1.11654	-1.10569		-1.654	0.973561	-0.96925		-1.65319	0.000166313	-0.00016573
		-1.6525	1.22366	-1.22731		-1.6525	1.11061	-1.09976		-1.653	0.969807	-0.966829		-1.65219	0.000167486	-0.000166898
		-1.6515	1.22502	-1.22775		-1.6515	1.10498	-1.09403		-1.652	0.966769	-0.964725		-1.65119	0.000168695	-0.000168106
		-1.6505	1.22578	-1.22809		-1.6505	1.09925	-1.0883		-1.651	0.964249	-0.96314		-1.65019	0.00016994	-0.000169347
		-1.6495	1.22642	-1.22791		-1.6495	1.09342	-1.08227		-1.65	0.962246	-0.962267		-1.64919	0.000171218	-0.00017062
		-1.6485	1.22656	-1.22743		-1.6485	1.08759	-1.07644		-1.649	0.960657	-0.961813		-1.64819	0.000172517	-0.000171914
		-1.6475	1.22639	-1.22674		-1.6475	1.08186	-1.07061		-1.648	0.959687	-0.961672		-1.64719	0.000173843	-0.000173233
		-1.6465	1.22611	-1.22564		-1.6465	1.07594	-1.06469		-1.647	0.95923	-0.962348		-1.64619	0.000175187	-0.000174577
		-1.6455	1.22551	-1.22423		-1.6455	1.07001	-1.05866		-1.646	0.959191	-0.963136		-1.64519	0.000176546	-0.000175905
		-1.6445	1.22441	-1.22261		-1.6445	1.06428	-1.05284		-1.645	0.959766	-0.964438		-1.64419	0.000177907	-0.000177274
		-1.6435	1.22311	-1.22068		-1.6435	1.05816	-1.04681		-1.644	0.960655	-0.966154		-1.64319	0.000179261	-0.00017864
		-1.6425	1.22149	-1.21845		-1.6425	1.05223	-1.04079		-1.643	0.961858	-0.968181		-1.64219	0.00018063	-0.000180018
		-1.6415	1.21936	-1.21601		-1.6415	1.04631	-1.03457		-1.642	0.963573	-0.970622		-1.64119	0.000181988	-0.000181364
		-1.6405	1.21723	-1.21316		-1.6395	1.04048	-1.02874		-1.641	0.965501	-0.973072		-1.64019	0.000183362	-0.000182699
		-1.6395	1.21469	-1.21		-1.6385	1.03436	-1.02272		-1.64	0.968042	-0.976233		-1.63919	0.000184728	-0.000184052
		-1.6385	1.21204	-1.20673		-1.6375	1.02814	-1.0165		-1.639	0.970492	-0.979403		-1.63819	0.000186045	-0.000185394
		-1.6375	1.20898	-1.20326		-1.6365	1.02242	-1.01018		-1.638	0.973654	-0.982783		-1.63719	0.000187354	-0.000186709
		-1.6365	1.20572	-1.19958		-1.6355	1.0162	-1.00386		-1.637	0.976825	-0.98657		-1.63619	0.000188643	-0.000187999
		-1.6355	1.20215	-1.1957		-1.6345	1.01008	-0.997742		-1.636	0.980305	-0.990565		-1.63519	0.00018992	-0.000189247
		-1.6345	1.19847	-1.19151		-1.6335	1.00376	-0.991323		-1.635	0.983994	-0.994567		-1.63419	0.000191168	-0.000190467
		-1.6335	1.19469	-1.18692		-1.6325	0.997539	-0.984704		-1.634	0.987991	-0.998675		-1.63319	0.000192362	-0.000191696
		-1.6325	1.1905	-1.18252		-1.6315	0.99122	-0.978285		-1.633	0.991993	-1.00279		-1.63219	0.000193534	-0.00019283
		-1.6315	1.1861	-1.17801		-1.6305	0.984801	-0.971566		-1.632	0.996	-1.0071		-1.63119	0.000194665	-0.000193946
		-1.6305	1.1817	-1.1732		-1.6295	0.978183	-0.964947		-1.631	1.00041	-1.01143		-1.63019	0.000195738	-0.00019501
		-1.6295	1.177	-1.16819		-1.6285	0.971864	-0.958026		-1.63	1.00483	-1.01585		-1.62919	0.000196751	-0.000196062
		-1.6285	1.17219	-1.16317		-1.6275	0.965145	-0.951007		-1.629	1.00896	-1.02017		-1.62819	0.00019774	-0.000197023
		-1.6275	1.16728	-1.15796		-1.6265	0.958227	-0.943984		-1.628	1.01348	-1.0243		-1.62719	0.000198663	-0.000197957
		-1.6265	1.16226	-1.15263		-1.6255	0.951306	-0.936662		-1.627	1.01781	-1.02843		-1.62619	0.000199532	-0.000198807
		-1.6255	1.15704	-1.14731		-1.6245	0.944287	-0.929339		-1.626	1.02234	-1.03275		-1.62519	0.000200317	-0.000199632
		-1.6245	1.15172	-1.14198		-1.6235	0.937163	-0.921815		-1.625	1.02636	-1.03648		-1.62419	0.000201085	-0.000200359
		-1.6235	1.14649	-1.13635		-1.6225	0.930041	-0.914187		-1.624	1.03049	-1.0404		-1.62319	0.000201734	-0.000201047
		-1.6225	1.14097	-1.13092		-1.6215	0.922517	-0.90646		-1.623	1.03452	-1.04413		-1.62219	0.000202368	-0.000201615
		-1.6215	1.13544	-1.12509		-1.6205	0.914991	-0.898531		-1.622	1.03845	-1.04735		-1.62119	0.000202903	-0.000202146
		-1.6205	1.13001	-1.11946		-1.6195	0.907265	-0.8905		-1.621	1.04227	-1.05066		-1.62019	0.000203367	-0.000202641
		-1.6195	1.12437	-1.11372		-1.6185	0.899336	-0.882068		-1.62	1.04569	-1.05377		-1.61919	0.000203769	-0.000203014
		-1.6185	1.11864	-1.10789		-1.6175	0.891307	-0.873532		-1.619	1.04901	-1.05628		-1.61819	0.000204097	-0.000203335
		-1.6175	1.1129	-1.10205		-1.6165	0.883273	-0.864793		-1.618	1.05193	-1.05868		-1.61719	0.000204325	-0.000203565
		-1.6165	1.10707	-1.09622		-1.6155	0.874838	-0.856173		-1.617	1.05484	-1.06098		-1.61619	0.00020448	-0.000203726
		-1.6155	1.10124	-1.09028		-1.6145	0.866001	-0.847051		-1.616	1.05734	-1.06267		-1.61519	0.000204567	-0.000203831
		-1.6145	1.0954	-1.08445		-1.6135	0.857362	-0.837976		-1.615	1.05934	-1.06415		-1.61419	0.000204584	-0.00020383
		-1.6135	1.08966	-1.07861		-1.6125	0.848481	-0.82835		-1.614	1.06143	-1.06503		-1.61319	0.0002045	-0.000203747
		-1.6125	1.08363	-1.07248		-1.6115	0.839428	-0.81894		-1.613	1.06292	-1.0658		-1.61219	0.000204335	-0.000203599
		-1.6115	1.07779	-1.06674		-1.6105	0.830231	-0.809117		-1.612	1.064	-1.06636		-1.61119	0.000204125	-0.000203347
		-1.6105	1.07186	-1.06061		-1.6095	0.820691	-0.799142		-1.611	1.06477	-1.06621		-1.61019	0.000203787	-0.000203058
		-1.6095	1.06593	-1.05448		-1.6085	0.811002	-0.789065		-1.61	1.06523	-1.06556		-1.60919	0.000203416	-0.000202636
		-1.6085	1.05999	-1.04845		-1.6075	0.801105	-0.778735		-1.609	1.06519	-1.06459		-1.60819	0.000202926	-0.000202201
		-1.6075	1.05396	-1.04241		-1.6065	0.791049	-0.768213		-1.608	1.06483	-1.06332		-1.60719	0.000202375	-0.000201644
		-1.6065	1.04803	-1.03648		-1.6055	0.780799	-0.757537		-1.607	1.06397	-1.06154		-1.60619	0.000201773	-0.000201001
		-1.6055	1.04189	-1.03015		-1.6045	0.770376	-0.746669		-1.606	1.0626	-1.05945		-1.60519	0.000201072	-0.000200304
		-1.6045	1.03586	-1.02392		-1.6035	0.759773	-0.735649		-1.605	1.06102	-1.05664		-1.60419	0.000200284	-0.000199564
		-1.6035	1.02973	-1.01779		-1.6025	0.748976	-0.724477		-1.604	1.05873	-1.05334		-1.60319	0.000199469	-0.000198706
		-1.6025	1.0235	-1.01136		-1.6015	0.738037	-0.713103		-1.603	1.05623	-1.04991		-1.60219	0.000198524	-0.000197802
		-1.6015	1.01727	-1.00513		-1.6005	0.726934	-0.701615		-1.602	1.05312	-1.04588		-1.60119	0.000197574	-0.000196808
		-1.6005	1.01104	-0.9987		-1.5995	0.71565	-0.689958		-1.601	1.0498	-1.04124		-1.60019	0.000196528	-0.000195763
		-1.5995	1.00481	-0.992171		-1.5985	0.704224	-0.678187		-1.6	1.04577	-1.03619		-1.59919	0.000195392	-0.00019468
		-1.5985	0.998481	-0.985641		-1.5975	0.692655	-0.666276		-1.599	1.04124	-1.03093		-1.59819	0.000194265	-0.0001935
		-1.5975	0.991951	-0.978812		-1.5965	0.680945	-0.654263		-1.598	1.03649	-1.02496		-1.59719	0.000193023	-0.000192286
		-1.5965	0.985422	-0.97218		-1.5955	0.669093	-0.642128		-1.597	1.03103	-1.01858		-1.59619	0.000191736	-0.000191022
		-1.5955	0.978892	-0.965349		-1.5945	0.657141	-0.629902		-1.596	1.02526	-1.0119		-1.59519	0.000190399	-0.000189691
		-1.5945	0.972261	-0.958417		-1.5935	0.645065	-0.617606		-1.595	1.01898	-1.0046		-1.59419	0.000189018	-0.000188319
		-1.5935	0.96533	-0.951284		-1.5925	0.632889	-0.605199		-1.594	1.0122	-0.996892		-1.59319	0.000187611	-0.0001869
		-1.5925	0.958399	-0.943949		-1.5915	0.620632	-0.592741		-1.593	1.0051	-0.988875		-1.59219	0.000186172	-0.000185421
		-1.5915	0.951467	-0.936715		-1.5905	0.608293	-0.580231		-1.592	0.997596	-0.98045		-1.59119	0.000184649	-0.000183932
		-1.5905	0.944333	-0.929179		-1.5895	0.595875	-0.567672		-1.591	0.989582	-0.971616		-1.59019	0.000183107	-0.000182401
		-1.5895	0.937099	-0.921541		-1.5885	0.583386	-0.555084		-1.59	0.981158	-0.962175		-1.58919	0.000181539	-0.000180836
		-1.5885	0.929562	-0.913801		-1.5875	0.570866	-0.542476		-1.589	0.972326	-0.952525		-1.58819	0.000179941	-0.00017924
		-1.5875	0.922024	-0.905759		-1.5865	0.558307	-0.529849		-1.588	0.963285	-0.942367		-1.58719	0.000178315	-0.000177625
		-1.5865	0.914386	-0.897816		-1.5855	0.545728	-0.517231		-1.587	0.953536	-0.932001		-1.58619	0.00017667	-0.000175987
		-1.5855	0.906546	-0.88937		-1.5845	0.533109	-0.504635		-1.586	0.943681	-0.921129		-1.58519	0.000175002	-0.00017433
		-1.5845	0.898403	-0.881122		-1.5835	0.520511	-0.492051		-1.585	0.933215	-0.910049		-1.58419	0.000173329	-0.000172655
		-1.5835	0.890257	-0.872373		-1.5825	0.507923	-0.479497		-1.584	0.922544	-0.898763		-1.58319	0.000171636	-0.00017097
		-1.5825	0.88181	-0.863621		-1.5815	0.495349	-0.467016		-1.583	0.911465	-0.886871		-1.58219	0.000169935	-0.000169271
		-1.5815	0.873261	-0.854466		-1.5805	0.482824	-0.454565		-1.582	0.90018	-0.874873		-1.58119	0.000168222	-0.000167568
		-1.5805	0.864509	-0.845419		-1.5795	0.47033	-0.442208		-1.581	0.888489	-0.86247		-1.58019	0.000166512	-0.000165864
		-1.5795	0.855755	-0.835979		-1.5785	0.45789	-0.429912		-1.58	0.876491	-0.84996		-1.57919	0.000164797	-0.000164156
		-1.5785	0.84668	-0.826507		-1.5775	0.44552	-0.417719		-1.579	0.864287	-0.837177		-1.57819	0.000163083	-0.00016245
		-1.5775	0.837371	-0.816812		-1.5765	0.433223	-0.405629		-1.578	0.851968	-0.824128		-1.57719	0.000161372	-0.000160749
		-1.5765	0.827908	-0.806874		-1.5755	0.421018	-0.393661		-1.577	0.838996	-0.810936		-1.57619	0.000159674	-0.000159055
		-1.5755	0.818264	-0.796714		-1.5745	0.408906	-0.381807		-1.576	0.825977	-0.79748		-1.57519	0.000157974	-0.000157369
		-1.5745	0.808427	-0.786442		-1.5735	0.396927	-0.370076		-1.575	0.812854	-0.78386		-1.57419	0.000156294	-0.000155687
		-1.5735	0.798387	-0.775967		-1.5725	0.385031	-0.358488		-1.574	0.799419	-0.770049		-1.57319	0.000154626	-0.000154027
		-1.5725	0.788155	-0.765298		-1.5715	0.373288	-0.347074		-1.573	0.78587	-0.756125		-1.57219	0.000152968	-0.000152374
		-1.5715	0.777751	-0.754477		-1.5705	0.361669	-0.335794		-1.572	0.772138	-0.742048		-1.57119	0.000151326	-0.000150742
		-1.5705	0.767193	-0.743484		-1.5695	0.350213	-0.324687		-1.571	0.758233	-0.727859		-1.57019	0.000149699	-0.000149121
		-1.5695	0.756424	-0.732329		-1.5685	0.33889	-0.313745		-1.57	0.744205	-0.7136		-1.56919	0.000148091	-0.000147519
		-1.5685	0.745502	-0.720993		-1.5675	0.327762	-0.302977		-1.569	0.730077	-0.699228		-1.56819	0.000146507	-0.000145942
		-1.5675	0.734417	-0.709514		-1.5665	0.316769	-0.292424		-1.568	0.715837	-0.684806		-1.56719	0.000144936	-0.000144377
		-1.5665	0.72316	-0.697892		-1.5655	0.305978	-0.282034		-1.567	0.701514	-0.670353		-1.56619	0.000143387	-0.000142838
		-1.5655	0.711741	-0.686139		-1.5645	0.295362	-0.27185		-1.566	0.687112	-0.655833		-1.56519	0.00014186	-0.000141311
		-1.5645	0.70019	-0.674235		-1.5635	0.284931	-0.261879		-1.565	0.672669	-0.641301		-1.56419	0.000140353	-0.000139813
		-1.5635	0.688498	-0.662218		-1.5625	0.274695	-0.252104		-1.564	0.658196	-0.62679		-1.56319	0.000138867	-0.000138332
		-1.5625	0.676653	-0.650112		-1.5615	0.264672	-0.242534		-1.563	0.643703	-0.61229		-1.56219	0.000137405	-0.000136878
		-1.5615	0.664707	-0.637892		-1.5605	0.254845	-0.233197		-1.562	0.629182	-0.597801		-1.56119	0.000135957	-0.000135443
		-1.5605	0.652639	-0.625582		-1.5595	0.245222	-0.224076		-1.561	0.614681	-0.583364		-1.56019	0.000134543	-0.000134029
		-1.5595	0.640471	-0.613162		-1.5585	0.235824	-0.215141		-1.56	0.600232	-0.56898		-1.55919	0.000133137	-0.000132632
		-1.5585	0.628212	-0.600701		-1.5575	0.226642	-0.20647		-1.559	0.585783	-0.554646		-1.55819	0.000131755	-0.000131252
		-1.5575	0.615832	-0.58817		-1.5565	0.217683	-0.198004		-1.558	0.571417	-0.540408		-1.55719	0.000130394	-0.000129898
		-1.5565	0.60342	-0.57558		-1.5555	0.208942	-0.189774		-1.557	0.557102	-0.526259		-1.55619	0.000129048	-0.000128558
		-1.5555	0.59092	-0.562968		-1.5545	0.200403	-0.181757		-1.556	0.54286	-0.512214		-1.55519	0.000127719	-0.000127237
		-1.5545	0.578388	-0.550338		-1.5535	0.192121	-0.173977		-1.555	0.528711	-0.498303		-1.55419	0.000126411	-0.000125932
		-1.5535	0.565787	-0.537659		-1.5525	0.184053	-0.166412		-1.554	0.514666	-0.484504		-1.55319	0.000125114	-0.000124644
		-1.5525	0.553177	-0.52498		-1.5515	0.17619	-0.159081		-1.553	0.500742	-0.470841		-1.55219	0.000123832	-0.000123364
		-1.5515	0.540526	-0.512342		-1.5505	0.168563	-0.151965		-1.552	0.486922	-0.457321		-1.55119	0.000122558	-0.000122102
		-1.5505	0.527897	-0.499704		-1.5495	0.16116	-0.145064		-1.551	0.473266	-0.443974		-1.55019	0.000121302	-0.000120849
		-1.5495	0.515238	-0.487101		-1.5485	0.153993	-0.138419		-1.55	0.459723	-0.430783		-1.54919	0.000120054	-0.000119606
		-1.5485	0.502642	-0.474517		-1.5475	0.147051	-0.131988		-1.549	0.446366	-0.417765		-1.54819	0.000118816	-0.000118374
		-1.5475	0.490016	-0.462027		-1.5465	0.140323	-0.125732		-1.548	0.433152	-0.404932		-1.54719	0.000117585	-0.000117145
		-1.5465	0.477462	-0.449577		-1.5455	0.133821	-0.119731		-1.547	0.420112	-0.392284		-1.54619	0.000116358	-0.000115924
		-1.5455	0.46497	-0.437232		-1.5445	0.127533	-0.113934		-1.546	0.407267	-0.379851		-1.54519	0.000115139	-0.000114707
		-1.5445	0.452531	-0.424948		-1.5435	0.12146	-0.108343		-1.545	0.394608	-0.367592		-1.54419	0.000113924	-0.000113498
		-1.5435	0.440155	-0.412767		-1.5425	0.115612	-0.102965		-1.544	0.382122	-0.355569		-1.54319	0.000112703	-0.000112285
		-1.5425	0.427869	-0.40069		-1.5415	0.109979	-0.0977826		-1.543	0.369851	-0.34374		-1.54219	0.000111487	-0.000111074
		-1.5415	0.415698	-0.388756		-1.5405	0.10452	-0.0927942		-1.542	0.357786	-0.332138		-1.54119	0.000110269	-0.000109859
		-1.5405	0.403599	-0.376915		-1.5395	0.0992859	-0.0880203		-1.541	0.345936	-0.32075		-1.54019	0.000109048	-0.000108645
		-1.5395	0.391643	-0.365238		-1.5385	0.0942565	-0.0834276		-1.54	0.334291	-0.309597		-1.53919	0.000107828	-0.000107427
		-1.5385	0.379782	-0.353685		-1.5375	0.0894211	-0.079033		-1.539	0.322902	-0.298681		-1.53819	0.000106599	-0.000106204
		-1.5375	0.368064	-0.342316		-1.5365	0.084771	-0.0748134		-1.538	0.311708	-0.28799		-1.53719	0.000105368	-0.000104976
		-1.5365	0.356499	-0.331092		-1.5355	0.0803253	-0.0707718		-1.537	0.300749	-0.277534		-1.53619	0.000104124	-0.000103738
		-1.5355	0.345089	-0.32002		-1.5345	0.0760446	-0.0669042		-1.536	0.290025	-0.267324		-1.53519	0.000102872	-0.000102491
		-1.5345	0.333843	-0.309154		-1.5335	0.0719527	-0.0632082		-1.535	0.279528	-0.257339		-1.53419	0.000101617	-0.000101237
		-1.5335	0.32274	-0.298453		-1.5325	0.068036	-0.0596759		-1.534	0.269276	-0.24761		-1.53319	0.000100353	-9.99751e-05
		-1.5325	0.311824	-0.287956		-1.5315	0.064291	-0.0563053		-1.533	0.259269	-0.238128		-1.53219	9.90679e-05	-9.87018e-05
		-1.5315	0.3011	-0.277635		-1.5305	0.0607137	-0.0530869		-1.532	0.249488	-0.228859		-1.53119	9.77835e-05	-9.74176e-05
		-1.5305	0.290563	-0.267547		-1.5295	0.0572959	-0.050025		-1.531	0.239953	-0.219828		-1.53019	9.64779e-05	-9.61231e-05
		-1.5295	0.280199	-0.257636		-1.5285	0.0540348	-0.0471044		-1.53	0.230653	-0.21108		-1.52919	9.51678e-05	-9.4813e-05
		-1.5285	0.270061	-0.247948		-1.5275	0.050927	-0.0443278		-1.529	0.221609	-0.20255		-1.52819	9.38372e-05	-9.3495e-05
		-1.5275	0.260107	-0.238447		-1.5265	0.0479663	-0.0416871		-1.528	0.21279	-0.194264		-1.52719	9.25038e-05	-9.21594e-05
		-1.5265	0.250359	-0.229191		-1.5255	0.0451479	-0.0391777		-1.527	0.204217	-0.186213		-1.52619	9.11512e-05	-9.08105e-05
[truncated: 3,028 more rows]

## Sheet: Figure 4c
Figure 4c	Name	Layer index from surface	OApi.–OApi.	TiO6 volume
[truncated: 13 more rows]

[truncated: 3 more sheets: Figure 4d, Figure 4f, Figure 4g]
